# Supplementary material for: Crystal structure of N,N′-bis­(4-methyl­phen­yl)di­thio­oxamide
Source: Acta Crystallogr E Crystallogr Commun. 2015 Jan 3;71(Pt 2):o67. doi: 10.1107/S2056989014027911 (PMC4384591; doi:10.1107/S2056989014027911)
Supplement: Supplementary file 2 [file e-71-00o67-Isup2.hkl]

#
# h,k,l, Fc-squared, Fo-squared, sigma(Fo-squared), status flag
#
data_I
_shelx_title ' LANZ1103_0m in C2/c'
_shelx_refln_list_code          4
_shelx_F_calc_maximum      683.76
_exptl_crystal_F_000      1264.00
_reflns_d_resolution_high  0.8410

loop_
 _space_group_symop_operation_xyz
 'x, y, z'
 '-x, y, -z+1/2'
 'x+1/2, y+1/2, z'
 '-x+1/2, y+1/2, -z+1/2'
 '-x, -y, -z'
 'x, -y, z-1/2'
 '-x+1/2, -y+1/2, -z'
 'x+1/2, -y+1/2, z-1/2'

_cell_length_a    33.9423
_cell_length_b    11.3880
_cell_length_c     7.8049
_cell_angle_alpha  90.000
_cell_angle_beta   99.439
_cell_angle_gamma  90.000

_shelx_F_squared_multiplier     1.000

loop_
 _refln_index_h
 _refln_index_k
 _refln_index_l
 _refln_F_squared_calc
 _refln_F_squared_meas
 _refln_F_squared_sigma
 _refln_observed_status
   2   0   0          4.26         -0.41         1.53 o
   6   0   0          0.89        -11.44         5.72 o
   8   0   0      29893.95      35717.61       293.96 o
  10   0   0          0.38        -24.43        12.22 o
  12   0   0      23327.72      25811.82       230.45 o
  14   0   0          5.70          7.95        13.43 o
  16   0   0      18214.07      19689.06       185.51 o
  18   0   0         13.46          0.27        16.09 o
  20   0   0      17929.17      20536.83       213.13 o
  22   0   0          3.93          7.45        17.71 o
  24   0   0      34661.18      37548.19       435.36 o
  26   0   0         19.59         56.34        33.92 o
  28   0   0       9182.02       9248.72       141.62 o
  30   0   0         29.77         64.30        36.77 o
  32   0   0       5917.89       6079.29       125.46 o
  34   0   0          0.00        -50.87        56.23 o
  36   0   0       1309.15       1568.22        86.73 o
  38   0   0         18.33        129.82        69.73 o
   3   1   0       8216.97       6046.29       139.09 o
   5   1   0       3102.80       2488.86        36.83 o
   7   1   0       5438.79       4900.66        50.40 o
   9   1   0       1456.11       1449.62        17.39 o
  11   1   0       2933.73       2848.56        26.58 o
  13   1   0        710.89        781.32        15.47 o
  15   1   0       3473.59       3511.42        33.64 o
  17   1   0          1.57         -6.28        12.10 o
  19   1   0       1852.02       1927.34        28.53 o
  21   1   0         46.08         40.69        17.02 o
  23   1   0        235.31        294.91        20.62 o
  25   1   0        328.89        331.89        21.97 o
  27   1   0       1769.41       1823.57        35.97 o
  29   1   0       1399.40       1375.45        36.38 o
  31   1   0        119.14        142.50        27.19 o
  33   1   0          2.44         46.79        35.47 o
  35   1   0        195.83        291.76        47.77 o
  37   1   0         38.05        -13.82        42.69 o
  39   1   0        317.26        206.99        52.32 o
   0   2   0          1.26        -12.21         6.10 o
   2   2   0       3744.76       4456.70        30.35 o
   4   2   0          1.80          3.11         5.51 o
   6   2   0      21292.66      23826.70       138.25 o
   8   2   0          1.02        -10.16         5.08 o
  10   2   0      57757.65      65786.87       397.89 o
  12   2   0          1.39          4.57        10.05 o
  14   2   0      17653.02      19803.29       137.17 o
  16   2   0         10.10         -2.24        12.77 o
  18   2   0        321.48        235.80        15.50 o
  20   2   0          3.01        -31.14        15.57 o
  22   2   0       1350.67       1257.71        27.90 o
  24   2   0          2.09        -22.94        20.13 o
  26   2   0       7051.02       7459.19        76.88 o
  28   2   0         20.56          2.38        25.76 o
  30   2   0      10883.23      11445.19       121.54 o
  32   2   0          0.47        -61.20        30.60 o
  34   2   0       1959.08       2250.74        66.41 o
  36   2   0          0.69        -62.33        42.64 o
  38   2   0        196.41        193.99        49.53 o
   1   3   0       3960.90       3471.46        31.89 o
   3   3   0       5191.01       4794.46        41.94 o
   5   3   0       5067.97       4639.08        43.80 o
   7   3   0       5565.94       5126.24        45.51 o
   9   3   0       3303.01       3085.03        27.87 o
  11   3   0       3830.81       3308.69        30.29 o
  13   3   0       3450.72       3287.69        32.68 o
  15   3   0       9184.63       9136.15        74.08 o
  17   3   0        768.38        591.99        18.93 o
  19   3   0       1693.72       1545.18        32.67 o
  21   3   0       1504.83       1347.02        29.39 o
  23   3   0       1411.88       1469.57        32.05 o
  25   3   0       1479.10       1356.88        32.41 o
  27   3   0       1761.66       1690.46        39.83 o
  29   3   0       1184.54       1065.94        37.18 o
  31   3   0        719.16        713.16        35.54 o
  33   3   0        954.40        824.57        63.63 o
  35   3   0        327.64        289.46        47.07 o
  37   3   0        963.43        899.50        61.22 o
   0   4   0      46182.10      53028.12       463.10 o
   2   4   0          0.02         -4.02         8.86 o
   6   4   0          1.09        -20.02        10.01 o
   8   4   0        433.70        396.26        12.69 o
  10   4   0          0.01          0.36         9.62 o
  12   4   0      25568.28      33317.29       228.32 o
  14   4   0          9.76          3.85        11.47 o
  16   4   0      14483.94      16921.91       134.33 o
  18   4   0          0.44         23.72        16.91 o
  20   4   0         90.71         70.12        20.39 o
  22   4   0          0.95          0.37        20.52 o
  24   4   0        436.70        451.85        27.12 o
  26   4   0         10.39         33.65        27.04 o
  28   4   0       1832.86       1857.89        45.48 o
  30   4   0          0.51        -17.53        28.81 o
  32   4   0         15.00         25.14        35.46 o
  34   4   0          0.20        -13.83        43.91 o
  36   4   0         73.29         84.46        51.23 o
  38   4   0          0.66        104.46        58.27 o
   1   5   0       7840.68       7444.38        58.37 o
   3   5   0       4548.76       4179.55        41.09 o
   5   5   0       3365.43       2931.74        32.76 o
   7   5   0       4270.03       3754.17        35.76 o
   9   5   0       2523.40       2098.45        26.55 o
  11   5   0       3882.16       3429.59        36.10 o
  13   5   0        506.80        378.71        16.03 o
  15   5   0       3099.68       2869.55        37.27 o
  17   5   0       1784.66       1721.97        30.94 o
  19   5   0       3329.92       3151.02        44.77 o
  21   5   0        832.20        768.47        26.39 o
  23   5   0       1405.06       1319.93        36.34 o
  25   5   0       1811.14       1780.22        44.39 o
  27   5   0        984.04        947.24        38.23 o
  29   5   0        140.10        203.23        31.00 o
  31   5   0         80.96        142.04        35.89 o
  33   5   0        677.69        664.74        53.95 o
  35   5   0        311.31        321.95        56.99 o
  37   5   0        215.59        132.78        57.12 o
   0   6   0          0.89         -8.20        16.02 o
   2   6   0      14678.43      16482.11       127.87 o
   4   6   0          0.93        -10.99        12.26 o
   6   6   0       2592.93       3202.95        37.08 o
   8   6   0          6.03         18.15        13.76 o
  10   6   0        205.90        250.96        16.15 o
  12   6   0          1.55        -14.32        15.00 o
  14   6   0       2232.56       2367.21        37.08 o
  16   6   0         28.99         44.39        19.18 o
  18   6   0       9378.73      10298.61        93.40 o
  20   6   0          0.97        -13.04        21.40 o
  22   6   0       4394.12       4936.85        73.60 o
  24   6   0          8.32         21.14        30.22 o
  26   6   0        782.09       1019.44        40.70 o
  28   6   0          2.05        -44.75        36.44 o
  30   6   0        106.85        208.05        45.69 o
  32   6   0          5.25         50.29        45.66 o
  34   6   0        824.42        965.22        68.33 o
   1   7   0        163.57        105.25        15.46 o
   3   7   0       1615.54       1443.67        29.81 o
   5   7   0        562.91        447.52        20.49 o
   7   7   0       1439.56       1316.86        27.29 o
   9   7   0        382.18        385.32        20.92 o
  11   7   0       1741.19       1613.99        32.05 o
  13   7   0        223.95        227.60        20.06 o
  15   7   0       2586.08       2448.03        53.05 o
  17   7   0         66.13         81.19        25.08 o
  19   7   0        550.33        493.27        29.64 o
  21   7   0          7.59         -4.77        23.81 o
  23   7   0        196.49        167.90        31.88 o
  25   7   0          6.07        -18.37        31.89 o
  27   7   0       1133.64        994.86        51.13 o
  29   7   0         15.80         43.99        41.37 o
  31   7   0        107.33        154.50        71.32 o
  33   7   0          7.62        -22.89        58.33 o
   0   8   0      18741.87      22749.86       270.46 o
   2   8   0         24.78         27.68        19.24 o
   4   8   0       5017.17       4998.04        61.35 o
   6   8   0          2.82         -8.25        22.89 o
   8   8   0       7979.84       8316.80        80.79 o
  10   8   0         32.36         51.19        22.81 o
  12   8   0      35362.20      37872.64       301.42 o
  14   8   0          0.25         -5.61        26.81 o
  16   8   0        141.06        170.93        31.14 o
  18   8   0          7.67         19.08        29.41 o
  20   8   0       3647.15       4063.16        78.85 o
  22   8   0         12.91         17.26        33.64 o
  24   8   0       3523.87       3627.08       102.30 o
  26   8   0          1.09          4.67        43.07 o
  28   8   0        529.63        803.04        59.68 o
  30   8   0          9.30         24.84        48.68 o
  32   8   0       1995.62       1974.07       101.46 o
   1   9   0        226.63        198.46        26.44 o
   3   9   0        193.28        150.85        25.66 o
   5   9   0        392.68        397.50        30.62 o
   7   9   0        380.35        316.46        30.40 o
   9   9   0         50.77         19.76        26.83 o
  11   9   0        528.42        506.39        32.26 o
  13   9   0       1427.72       1387.19        43.40 o
  15   9   0        226.73        205.85        34.10 o
  17   9   0        319.75        352.80        36.40 o
  19   9   0         14.13         -7.14        36.55 o
  21   9   0          0.14         27.33        33.65 o
  23   9   0          9.07        -23.35        38.42 o
  25   9   0          2.27         24.00        43.15 o
  27   9   0        112.10        142.63        59.58 o
  29   9   0         64.18         79.60        52.71 o
   0  10   0         11.40        -50.01        42.57 o
   2  10   0       3063.73       3009.02        62.54 o
   4  10   0          3.17        -12.21        32.01 o
   6  10   0        705.33        921.86        43.21 o
   8  10   0         10.34         -8.64        32.00 o
  10  10   0        603.63        851.39        43.40 o
  12  10   0         10.42         -5.01        33.34 o
  14  10   0       1120.02       1284.60        51.95 o
  16  10   0          2.48        -46.64        36.53 o
  18  10   0       3639.40       3779.94        84.85 o
  20  10   0         15.88         44.59        36.93 o
  22  10   0       2131.41       2368.74       106.23 o
  24  10   0          2.15          8.62        43.93 o
  26  10   0        759.71        938.44        65.82 o
   1  11   0        472.16        431.00        43.12 o
   3  11   0        515.06        556.47        46.19 o
   5  11   0        219.86        229.83        40.37 o
   7  11   0        292.76        331.32        40.69 o
   9  11   0        443.35        362.14        41.69 o
  11  11   0          3.85         -2.81        35.39 o
  13  11   0         49.17         29.31        38.81 o
  15  11   0       1286.91       1230.91        55.54 o
  17  11   0        465.08        451.04        45.13 o
  19  11   0        106.16        108.60        38.40 o
  21  11   0        456.40        425.97        50.90 o
  23  11   0        359.53        333.92        61.61 o
   0  12   0        687.85        504.71        73.42 o
   2  12   0          0.38         -9.20        40.83 o
   4  12   0        891.60        926.64        55.21 o
   6  12   0         13.06        113.70        42.37 o
   8  12   0        842.79        741.66        54.17 o
  10  12   0          0.01         -5.57        46.59 o
  12  12   0         46.09         41.30        44.84 o
  14  12   0          0.19         15.99        44.02 o
  16  12   0        411.59        363.68        45.40 o
  18  12   0          4.30        -41.37        49.01 o
   1  13   0        118.03         23.09        63.77 o
   3  13   0        379.35        390.22        52.83 o
   5  13   0        563.31        479.96        59.13 o
   7  13   0        343.26        391.72        52.95 o
   9  13   0        313.68        474.40        57.36 o
  11  13   0        549.74        469.95        57.69 o
 -39   1   1         22.94         13.59        38.22 o
 -37   1   1         60.33        115.33        36.64 o
 -35   1   1         27.90         -2.32        35.11 o
 -33   1   1         20.36         15.71        32.30 o
 -31   1   1       1664.44       1648.57        47.61 o
 -29   1   1       1017.60        978.88        33.75 o
 -27   1   1        270.37        320.79        27.08 o
 -25   1   1        491.75        565.12        26.46 o
 -23   1   1        335.11        336.61        20.72 o
 -21   1   1       1779.29       1703.34        29.38 o
 -19   1   1          0.10        -13.96        14.39 o
 -17   1   1       3576.46       3611.74        37.87 o
 -15   1   1        188.12        188.17        13.45 o
 -13   1   1       2320.68       2272.39        25.43 o
 -11   1   1        346.63        376.94        12.43 o
  -9   1   1       5170.51       5172.02        37.34 o
  -7   1   1       2005.79       1897.80        21.14 o
  -5   1   1       7619.85       6998.89        56.26 o
  -3   1   1       5983.43       5224.20        58.31 o
  -1   1   1       9569.11       8004.76        78.76 o
   1   1   1       8401.12       7013.11        90.26 o
   3   1   1       3074.80       2467.64        43.19 o
   5   1   1       3933.53       3481.98        44.58 o
   7   1   1       2117.79       1999.64        39.80 o
   9   1   1       3500.43       3472.04        39.71 o
  11   1   1       1149.34       1215.22        17.97 o
  13   1   1       3889.38       3888.40        38.83 o
  15   1   1        132.59        153.60        14.16 o
  17   1   1       1972.17       2081.80        32.12 o
  19   1   1         20.09         12.70        16.79 o
  21   1   1        354.59        385.66        21.98 o
  23   1   1         53.01         35.11        22.78 o
  25   1   1       2366.55       2315.27        45.58 o
  27   1   1       1188.70       1121.20        35.44 o
  29   1   1        161.03        132.68        26.66 o
  31   1   1          1.22        -44.69        27.31 o
  33   1   1        611.16        610.01        38.84 o
  35   1   1         99.55        103.00        41.33 o
  37   1   1        320.26        324.72        59.13 o
 -38   2   1         11.75         38.31        41.24 o
 -36   2   1        118.71        138.85        34.52 o
 -34   2   1          0.72         12.14        33.15 o
 -32   2   1        181.98        154.08        33.30 o
 -30   2   1         62.38         60.22        29.94 o
 -28   2   1       9074.25       9518.46        97.95 o
 -26   2   1          0.09          5.87        22.87 o
 -24   2   1         34.04         36.92        21.10 o
 -22   2   1         12.29         -5.49        19.17 o
 -20   2   1        170.71        160.82        16.90 o
 -18   2   1         72.40         64.67         9.17 o
 -16   2   1      18021.53      23040.68       157.60 o
 -14   2   1          0.02        -11.45        11.08 o
 -12   2   1       3966.75       5204.49        44.22 o
 -10   2   1         42.83         46.84         9.12 o
  -8   2   1       3595.23       4016.34        32.18 o
  -6   2   1         42.56         37.65         8.36 o
  -4   2   1      46099.05      54487.52       322.51 o
  -2   2   1         35.44         16.88         5.68 o
   0   2   1      79123.25      95603.84       566.13 o
   2   2   1         85.35         85.61         6.48 o
   4   2   1       6289.28       7627.86        52.09 o
   6   2   1          0.10         -9.38         9.31 o
   8   2   1         93.87        158.79         9.20 o
  10   2   1          5.25          1.20         8.91 o
  12   2   1      24238.28      31723.42       230.04 o
  14   2   1          0.04          0.12        11.31 o
  16   2   1       1411.43       1856.83        28.08 o
  18   2   1          3.04         -1.74        11.85 o
  20   2   1        767.50        971.04        25.74 o
  22   2   1          5.74         18.36        22.22 o
  24   2   1       8131.96       8756.79        93.15 o
  26   2   1          4.08         14.85        26.31 o
  28   2   1        839.50        853.24        33.63 o
  30   2   1          5.73        -19.53        28.22 o
  32   2   1       1183.26       1359.32        47.92 o
  34   2   1          6.50          7.80        39.52 o
  36   2   1        407.25        612.52        64.77 o
  38   2   1          2.30         -8.72        53.81 o
 -39   3   1        873.57        928.12        60.17 o
 -37   3   1        275.97        249.30        47.00 o
 -35   3   1        603.76        548.94        41.64 o
 -33   3   1        415.68        457.23        38.17 o
 -31   3   1       1216.93       1123.88        42.57 o
 -29   3   1       2198.93       2201.48        49.66 o
 -27   3   1       1261.56       1180.26        38.57 o
 -25   3   1        598.52        569.10        26.22 o
 -23   3   1       1034.30        975.40        28.87 o
 -21   3   1       1947.24       1851.49        33.81 o
 -19   3   1        840.56        739.78        20.73 o
 -17   3   1       5845.02       5716.52        50.43 o
 -15   3   1       2712.66       2584.26        31.86 o
 -13   3   1       3255.38       3052.81        32.84 o
 -11   3   1       3088.29       2781.69        28.34 o
  -9   3   1       4918.55       4752.59        38.24 o
  -7   3   1       3814.21       3729.68        33.43 o
  -5   3   1       4426.88       4166.51        37.43 o
  -3   3   1       4995.25       4740.03        36.42 o
  -1   3   1       3144.76       2845.98        27.51 o
   1   3   1       2321.13       2201.47        23.95 o
   3   3   1       3991.03       3814.49        36.96 o
   5   3   1       7410.90       6923.03        53.05 o
   7   3   1       3550.93       3336.09        31.47 o
   9   3   1       3956.44       3573.65        32.01 o
  11   3   1       3690.47       3609.64        34.31 o
  13   3   1      10253.72      10208.66        82.31 o
  15   3   1        943.72        693.29        17.99 o
  17   3   1       1531.51       1406.64        26.50 o
  19   3   1       1679.18       1495.31        29.84 o
  21   3   1       2774.42       2779.25        43.37 o
  23   3   1       2353.51       2119.04        39.58 o
  25   3   1       1317.58       1307.38        43.32 o
  27   3   1        879.59        794.10        35.25 o
  29   3   1       1728.17       1520.06        43.07 o
  31   3   1       2059.88       1783.35        55.93 o
  33   3   1        314.13        286.15        41.15 o
  35   3   1        969.13        856.64        66.93 o
  37   3   1        470.00        464.87        72.19 o
 -38   4   1        868.07        933.31        67.33 o
 -36   4   1          5.03         11.29        39.21 o
 -34   4   1        303.70        343.78        39.04 o
 -32   4   1          2.41         52.83        35.59 o
 -30   4   1        617.14        730.90        37.83 o
 -28   4   1         20.19         46.61        28.67 o
 -26   4   1        295.86        223.98        30.22 o
 -24   4   1         29.10         33.17        21.74 o
 -22   4   1        399.57        389.82        22.86 o
 -20   4   1         37.26         14.62        19.41 o
 -18   4   1        412.00        300.19        20.18 o
 -16   4   1          5.28         20.55        13.27 o
 -14   4   1        634.50        852.72        20.02 o
 -12   4   1         38.59         38.02        13.14 o
 -10   4   1        126.36        176.14        13.41 o
  -8   4   1         25.55         -2.89         9.67 o
  -6   4   1        129.34         86.80        10.65 o
  -4   4   1         19.40          3.57         9.70 o
  -2   4   1       5283.70       6458.59        48.83 o
   0   4   1         20.53         30.85         9.88 o
   2   4   1       9915.87      13199.98        93.00 o
   4   4   1          0.16        -18.84         9.42 o
   6   4   1       1147.71       1494.68        20.10 o
   8   4   1          0.73          3.95         9.62 o
  10   4   1        115.28         67.50        14.00 o
  12   4   1          1.54         -6.84        12.75 o
  16   4   1          4.73        -11.40        15.90 o
  18   4   1        176.25        261.49        20.84 o
  20   4   1          1.91        -10.47        22.17 o
  22   4   1        131.76        170.09        25.03 o
  24   4   1          5.65        -10.60        25.95 o
  26   4   1        340.37        282.13        29.02 o
  28   4   1          0.08        -22.48        27.64 o
  30   4   1       2496.15       2359.61        63.87 o
  32   4   1          3.85        -21.05        35.68 o
  34   4   1        739.07        699.79        52.53 o
  36   4   1          0.04        -15.37        41.98 o
 -37   5   1        126.86         21.39        48.62 o
 -35   5   1        679.83        573.24        64.65 o
 -33   5   1         34.18        104.98        34.98 o
 -31   5   1        262.67        259.36        36.95 o
 -29   5   1        793.60        807.86        40.76 o
 -27   5   1       1424.95       1341.21        41.53 o
 -25   5   1        954.63        871.99        36.28 o
 -23   5   1       1031.65        915.08        32.24 o
 -21   5   1       2236.23       2071.53        39.64 o
 -19   5   1       2490.35       2339.39        39.33 o
 -17   5   1       2994.93       2924.04        40.80 o
 -15   5   1        324.74        256.56        18.30 o
 -13   5   1       2217.57       2001.51        30.06 o
 -11   5   1       3202.79       2789.51        34.99 o
  -9   5   1       3400.63       3140.26        37.51 o
  -7   5   1       3286.64       2816.37        32.06 o
  -5   5   1       4339.75       4089.10        41.88 o
  -3   5   1       7155.88       6498.68        65.55 o
  -1   5   1       7087.46       6700.77        56.08 o
   1   5   1       5735.33       5323.57        44.71 o
   3   5   1       3162.02       2771.61        29.52 o
   5   5   1       4671.23       4195.49        40.89 o
   7   5   1       2505.46       2081.81        27.26 o
   9   5   1       4177.78       3757.78        39.13 o
  11   5   1       1122.77        901.23        20.68 o
  13   5   1       3549.84       3325.02        41.56 o
  15   5   1       1711.34       1603.72        32.41 o
  17   5   1       4049.78       3806.21        50.06 o
  19   5   1       1462.41       1293.62        32.68 o
  21   5   1       1734.46       1644.92        39.72 o
  23   5   1       2393.26       2195.98        46.60 o
  25   5   1       1045.40       1006.61        37.18 o
  27   5   1        226.19        309.19        31.98 o
  29   5   1        211.57        210.24        38.46 o
  31   5   1       1079.59       1026.41        60.90 o
  33   5   1        362.03        349.38        45.95 o
  35   5   1        446.35        502.83        55.69 o
 -36   6   1        121.43        146.39        56.45 o
 -34   6   1          0.13         -8.83        40.87 o
 -32   6   1        132.95         36.05        42.16 o
 -30   6   1         34.99         94.17        37.37 o
 -28   6   1       5085.93       4761.72        91.60 o
 -26   6   1         16.58         59.78        34.81 o
 -24   6   1        139.46        176.01        29.68 o
 -22   6   1          4.89        -21.34        25.76 o
 -20   6   1        808.37       1004.10        31.53 o
 -18   6   1          0.83         -3.80        21.11 o
 -16   6   1        490.18        563.33        25.76 o
 -14   6   1          6.91         10.53        18.70 o
 -12   6   1        857.79       1082.75        25.78 o
 -10   6   1          5.72         -8.05        15.67 o
  -8   6   1        802.35        914.84        23.38 o
  -6   6   1          6.61         -5.71        10.82 o
  -4   6   1      10504.65      13517.93       112.54 o
  -2   6   1          8.66          0.63        12.56 o
   0   6   1      15681.75      20323.45       145.56 o
   2   6   1         27.31         19.71        13.20 o
   4   6   1        101.67        165.49        13.50 o
   6   6   1          0.00         -2.18         9.98 o
   8   6   1       1975.79       2310.97        33.05 o
  10   6   1          8.77         16.51        15.25 o
  12   6   1        594.88        619.00        21.84 o
  14   6   1          0.65         -2.54        17.41 o
  16   6   1        482.86        546.63        26.12 o
  18   6   1          6.97         28.94        21.66 o
  20   6   1        600.59        567.92        33.64 o
  22   6   1          2.18         41.78        29.20 o
  24   6   1       4970.91       4545.60        73.07 o
  26   6   1          0.13         15.20        30.62 o
  28   6   1        144.63         31.59        34.78 o
  30   6   1          0.28         92.49        34.86 o
  32   6   1        426.19        408.99        49.23 o
  34   6   1          0.01         14.89        46.70 o
 -33   7   1        193.95        215.06        69.02 o
 -31   7   1         46.65         40.22        42.62 o
 -29   7   1       1077.49       1079.68        56.24 o
 -27   7   1          5.02        -28.53        37.57 o
 -25   7   1        170.27        180.28        36.69 o
 -23   7   1        105.18        126.38        33.30 o
 -21   7   1        956.72        952.81        44.80 o
 -19   7   1         60.54         85.05        29.82 o
 -17   7   1       1829.88       1628.45        38.40 o
 -15   7   1         29.46         52.47        24.49 o
 -13   7   1       2348.35       2189.40        38.76 o
 -11   7   1        430.47        394.61        23.49 o
  -9   7   1       2148.03       1911.85        35.67 o
  -7   7   1        318.63        238.92        18.56 o
  -5   7   1       1489.47       1256.61        30.22 o
  -3   7   1        153.42        116.12        17.29 o
  -1   7   1        326.25        224.04        18.42 o
   1   7   1       1135.29       1083.37        24.87 o
   3   7   1        836.98        759.42        22.52 o
   5   7   1       1805.58       1606.21        30.33 o
   7   7   1        506.06        498.68        22.05 o
   9   7   1       1057.50        986.94        25.73 o
  11   7   1        215.71        213.88        20.12 o
  13   7   1       4413.53       4125.69        56.96 o
  15   7   1          2.90        -10.51        22.44 o
  17   7   1         82.42         37.57        28.44 o
  19   7   1         58.46         37.38        28.37 o
  21   7   1        531.19        413.40        33.56 o
  23   7   1          0.11         -9.82        31.19 o
  25   7   1       1080.53       1026.04        44.98 o
  27   7   1         39.88        -15.02        37.30 o
  29   7   1        216.78        191.07        49.20 o
  31   7   1         37.14         57.59        47.06 o
  33   7   1        244.24        240.60        86.67 o
 -32   8   1          2.44         90.34        56.72 o
 -30   8   1        125.83        109.98        46.72 o
 -28   8   1          0.03        -34.39        35.58 o
 -26   8   1        618.27        559.82        44.14 o
 -24   8   1          1.34         22.53        35.83 o
 -22   8   1          9.92         24.34        34.38 o
 -20   8   1         10.43        -28.18        33.84 o
 -18   8   1        226.29        288.88        32.61 o
 -16   8   1         19.01         33.11        27.42 o
 -14   8   1        538.82        542.38        31.07 o
 -12   8   1          0.78          3.60        25.96 o
 -10   8   1       2697.86       2989.14        46.96 o
  -8   8   1          0.07          0.15        17.75 o
  -6   8   1        208.06        313.38        25.70 o
  -4   8   1          0.80         -4.80        15.75 o
  -2   8   1        266.06        330.27        23.87 o
   0   8   1          0.29          4.80        20.84 o
   2   8   1       1356.82       1740.79        35.81 o
   4   8   1          2.61         -1.43        21.05 o
   6   8   1        129.48        136.68        22.36 o
   8   8   1          0.23          5.09        20.49 o
  10   8   1        310.18        313.77        25.28 o
  12   8   1         13.33         -2.07        23.93 o
  14   8   1       1266.56       1391.57        41.14 o
  16   8   1          1.09         -7.31        27.95 o
  18   8   1        755.61        857.01        40.09 o
  20   8   1          9.63         -1.04        32.20 o
  22   8   1        213.26        167.99        36.26 o
  24   8   1          1.13         24.52        36.35 o
  26   8   1        339.29        274.02        45.00 o
  28   8   1          7.07        -31.06        43.92 o
  30   8   1        194.22         79.84        50.05 o
 -29   9   1        110.46        164.81        58.99 o
 -27   9   1          0.15          0.12        39.80 o
 -25   9   1         43.27        -25.91        39.41 o
 -23   9   1         45.08        -18.68        37.10 o
 -21   9   1          7.97        -61.51        43.69 o
 -19   9   1        223.85        231.22        34.93 o
 -17   9   1        239.80        194.18        35.25 o
 -15   9   1        973.87       1053.50        51.33 o
 -13   9   1        747.89        735.81        39.66 o
 -11   9   1         77.67         59.06        30.74 o
  -9   9   1        291.94        267.06        31.54 o
  -7   9   1        269.31        281.95        31.71 o
  -5   9   1        362.15        323.87        33.47 o
  -3   9   1        285.70        271.48        29.78 o
  -1   9   1        336.88        296.81        29.86 o
   1   9   1        102.55         95.62        27.23 o
   3   9   1        222.69        219.85        28.02 o
   5   9   1        389.12        434.94        29.79 o
   7   9   1        320.16        402.96        30.45 o
   9   9   1        628.95        671.15        35.95 o
  11   9   1       1443.96       1505.76        41.86 o
  13   9   1        271.04        246.81        29.66 o
  15   9   1        448.50        406.53        34.54 o
  17   9   1          2.54        -15.19        30.48 o
  19   9   1         41.09         12.75        37.45 o
  21   9   1         74.87         80.20        40.66 o
  23   9   1         17.55         41.09        52.54 o
  25   9   1        121.46        144.20        48.35 o
  27   9   1         69.14         98.84        49.33 o
 -26  10   1         13.40          5.62        55.04 o
 -24  10   1          0.14         38.00        40.38 o
 -22  10   1          7.15         16.51        39.46 o
 -20  10   1        194.93        194.50        41.14 o
 -18  10   1         29.10          5.58        36.69 o
 -16  10   1       9383.58       9366.59       133.72 o
 -14  10   1         23.21         26.74        35.43 o
 -12  10   1       3497.37       3615.61        78.61 o
 -10  10   1         42.24          6.99        35.89 o
  -8  10   1        256.55        279.06        38.30 o
  -6  10   1          6.39          7.10        29.18 o
  -4  10   1         52.44         13.94        30.07 o
  -2  10   1          8.88         50.19        31.73 o
   0  10   1        138.68        156.92        37.16 o
   2  10   1          1.23         18.90        33.88 o
   4  10   1        381.52        513.90        38.43 o
   6  10   1          1.87         49.65        30.55 o
   8  10   1       1775.80       1901.01        53.37 o
  10  10   1          2.49        -30.94        30.78 o
  12  10   1       9185.34       9365.85       128.27 o
  14  10   1          3.92        -10.31        30.79 o
  16  10   1       1611.97       1647.38        56.11 o
  18  10   1         31.30        106.00        45.07 o
  20  10   1        261.77        301.68        51.57 o
  22  10   1          0.02        -35.05        46.54 o
  24  10   1         81.25         39.25        71.28 o
 -23  11   1        342.86        330.09        58.65 o
 -21  11   1        330.92        272.64        50.48 o
 -19  11   1        420.50        338.12        58.41 o
 -17  11   1       1152.08       1040.48        71.15 o
 -15  11   1        182.76        205.99        43.88 o
 -13  11   1          1.85        -10.01        42.21 o
 -11  11   1        179.39        177.94        43.79 o
  -9  11   1        462.51        472.26        49.69 o
  -7  11   1        394.02        380.82        45.48 o
  -5  11   1        482.77        439.10        45.58 o
  -3  11   1        466.98        420.53        44.62 o
  -1  11   1        592.36        574.39        43.95 o
   1  11   1        705.30        756.10        47.36 o
   3  11   1        446.10        436.89        41.43 o
   5  11   1        216.83        256.55        42.09 o
   7  11   1        284.29        275.10        40.80 o
   9  11   1         74.37         77.60        38.92 o
  11  11   1        245.85        208.21        39.81 o
  13  11   1        871.63        830.62        46.68 o
  15  11   1        470.02        476.41        48.85 o
  17  11   1        539.60        542.31        54.14 o
  19  11   1        682.20        666.63        61.11 o
  21  11   1        449.37        592.53        64.01 o
 -18  12   1         29.49        117.59        61.80 o
 -16  12   1         10.71        -31.75        45.04 o
 -14  12   1        429.64        442.91        63.79 o
 -12  12   1          0.84         28.51        41.82 o
 -10  12   1        725.17        662.85        52.06 o
  -8  12   1          9.94         47.24        44.47 o
  -6  12   1         51.70        102.61        47.04 o
  -4  12   1          3.66        -58.23        53.11 o
  -2  12   1         56.96         48.14        43.56 o
   0  12   1          8.12          6.80        41.31 o
   2  12   1        391.76        236.90        45.06 o
   4  12   1          5.30          8.17        37.21 o
   6  12   1         17.45        -62.06        52.82 o
   8  12   1          6.81         25.98        38.56 o
  10  12   1        121.11        137.45        41.47 o
  12  12   1          5.31         -7.07        37.27 o
  14  12   1       1082.30       1112.31        67.34 o
  16  12   1          1.17         10.20        50.12 o
 -11  13   1        896.58        831.99        67.99 o
  -9  13   1        502.52        544.09        64.65 o
  -7  13   1        653.67        639.54        73.15 o
  -5  13   1        427.69        338.74        55.14 o
  -3  13   1        245.92        327.94        50.84 o
  -1  13   1        138.64         99.22        47.83 o
   1  13   1        559.11        510.55        51.52 o
   3  13   1        818.12        718.69        57.10 o
   5  13   1        676.43        592.60        57.51 o
   7  13   1        429.59        381.03        52.51 o
   9  13   1        561.79        642.48        63.51 o
 -40   0   2       1824.86       1887.81       109.94 o
 -38   0   2          0.57        -25.22        70.59 o
 -36   0   2        274.56        356.94        63.74 o
 -34   0   2         70.04        125.60        51.53 o
 -32   0   2       3179.36       3039.13        98.91 o
 -30   0   2        179.77        148.87        46.02 o
 -28   0   2      17884.39      18618.27       268.88 o
 -26   0   2         40.62         13.65        29.46 o
 -24   0   2       5227.97       5892.99        92.52 o
 -22   0   2          9.34         13.35        17.12 o
 -20   0   2       9664.46      10252.83       125.31 o
 -18   0   2          6.85          7.22        21.55 o
 -16   0   2      21909.22      27019.12       275.75 o
 -14   0   2         15.45         11.57        13.71 o
 -12   0   2          2.25         24.07        15.47 o
 -10   0   2        152.50        158.26        16.22 o
  -8   0   2      51396.87      57272.34       505.21 o
  -6   0   2        392.35        386.34        15.34 o
  -4   0   2     467525.31     533477.81      4466.54 o
  -2   0   2        577.85        624.24        15.98 o
   0   0   2          4.77         -3.95        10.65 o
   2   0   2         30.87         -6.10        13.93 o
   4   0   2      46810.00      53744.01       680.12 o
   6   0   2          2.71        -32.61        16.31 o
   8   0   2      21396.89      24248.90       345.69 o
  10   0   2          6.96         -2.74        14.90 o
  12   0   2       5132.05       4627.40        68.80 o
  14   0   2         56.41         41.59        16.37 o
  16   0   2      54244.36      63337.91       747.71 o
  18   0   2          5.02        -15.52        20.85 o
  20   0   2      13901.02      15424.88       198.50 o
  22   0   2          3.06        -43.59        30.82 o
  24   0   2       2323.81       2393.21        63.02 o
  26   0   2          2.08         -1.21        35.47 o
  28   0   2       5716.72       5716.72       109.63 o
  30   0   2          0.00          6.57        58.42 o
  32   0   2       1414.71       1692.54       128.59 o
  34   0   2          1.60         -4.81        55.90 o
  36   0   2       1615.75       1777.23       153.69 o
 -39   1   2          9.38         97.50        45.67 o
 -37   1   2         59.67         47.91        42.18 o
 -35   1   2         17.22         47.85        36.62 o
 -33   1   2        810.44        769.22        43.34 o
 -31   1   2        372.32        330.11        38.11 o
 -29   1   2        278.12        261.88        34.18 o
 -27   1   2        196.66        211.27        29.84 o
 -25   1   2        206.13        175.26        20.01 o
 -23   1   2        955.90        958.69        27.56 o
 -21   1   2         30.38         20.70        18.21 o
 -19   1   2       1765.86       1741.76        30.75 o
 -17   1   2         58.27         75.14        11.10 o
 -15   1   2        844.81        776.61        19.92 o
 -13   1   2        231.91        270.99        14.07 o
 -11   1   2       3491.20       3508.98        35.19 o
  -9   1   2       1603.67       1551.63        20.93 o
  -7   1   2       3931.20       3788.34        30.48 o
  -5   1   2       5943.46       5890.09        40.00 o
  -3   1   2       7357.49       7107.00        45.74 o
  -1   1   2       6329.63       6290.35        42.73 o
   1   1   2       2999.03       2741.91        26.65 o
   3   1   2       2453.42       2459.17        27.83 o
   5   1   2       1088.55       1042.50        28.76 o
   7   1   2       3042.64       3033.74        36.35 o
   9   1   2       1057.13       1056.87        22.08 o
  11   1   2       3158.89       3194.16        42.31 o
  13   1   2        223.78        303.10        14.53 o
  15   1   2       1297.19       1388.98        23.35 o
  17   1   2        262.46        292.97        15.52 o
  19   1   2        631.60        648.70        19.95 o
  21   1   2          7.68         14.62        19.83 o
  23   1   2       1620.72       1652.08        36.93 o
  25   1   2        623.11        664.42        30.16 o
  27   1   2        252.88        221.40        25.95 o
  29   1   2         27.51         17.38        25.96 o
  31   1   2        755.68        719.46        41.30 o
  33   1   2         33.47        -35.08        44.11 o
  35   1   2        158.41        137.57        56.92 o
  37   1   2        104.93         47.05        48.97 o
 -38   2   2       2095.91       2458.56        80.15 o
 -36   2   2          3.34         10.89        42.15 o
 -34   2   2       1835.18       2113.80        61.44 o
 -32   2   2          0.67         17.98        33.02 o
 -30   2   2      11397.50      11892.83       144.03 o
 -28   2   2         62.45         98.27        30.50 o
 -26   2   2        452.03        434.58        29.72 o
 -24   2   2          9.13        -16.87        23.05 o
 -22   2   2       3325.47       3456.46        49.91 o
 -20   2   2         10.68         32.09        18.98 o
 -18   2   2       2841.01       2555.56        38.68 o
 -16   2   2         24.41         21.90        11.50 o
 -14   2   2      34277.27      38368.29       255.70 o
 -12   2   2         66.17         69.17        12.33 o
 -10   2   2       1636.70       1559.66        22.56 o
  -8   2   2          0.03         -5.03        10.04 o
  -6   2   2      13735.53      15260.82       100.20 o
  -4   2   2        155.45        169.38        10.27 o
  -2   2   2      69781.94      82684.68       512.18 o
   0   2   2        612.79        584.40        11.82 o
   2   2   2      96998.37     111854.47       755.40 o
   4   2   2          2.64          4.40        12.13 o
   6   2   2      19493.01      21433.14       195.98 o
   8   2   2          0.03         -4.66        11.09 o
  10   2   2      22567.59      25651.40       242.34 o
  12   2   2         10.21          9.34        15.92 o
  16   2   2          5.69          4.07        12.56 o
  18   2   2       5672.30       5673.46        59.25 o
  20   2   2          1.51         26.99        17.78 o
  22   2   2       2678.28       2683.62        43.44 o
  24   2   2          2.88         11.70        21.80 o
  26   2   2      24960.12      26036.34       243.50 o
  28   2   2          3.12         -7.96        25.17 o
  30   2   2        251.44        304.82        33.45 o
  32   2   2          0.06         24.65        33.71 o
  34   2   2       1125.93       1244.94        57.04 o
  36   2   2          0.34        -40.35        46.02 o
 -39   3   2        101.11         11.61        46.00 o
 -37   3   2        227.83        125.49        46.69 o
 -35   3   2        211.32        269.86        42.97 o
 -33   3   2       1090.93       1034.23        47.67 o
 -31   3   2       1736.33       1699.45        53.90 o
 -29   3   2        264.11        262.28        34.77 o
 -27   3   2        116.07         65.94        28.27 o
 -25   3   2        865.26        876.80        32.96 o
 -23   3   2       1988.99       1794.94        37.89 o
 -21   3   2        373.24        364.31        22.74 o
 -19   3   2       3449.32       3282.48        42.71 o
 -17   3   2       1576.82       1483.64        26.66 o
 -15   3   2       2898.62       2756.47        34.06 o
 -13   3   2       1936.06       1684.02        26.34 o
 -11   3   2       3565.69       3541.22        38.38 o
  -9   3   2       2210.72       1973.36        26.32 o
  -7   3   2       2896.27       2827.75        29.93 o
  -5   3   2       2357.72       2181.15        25.19 o
  -3   3   2       1907.02       1666.46        21.65 o
  -1   3   2       2025.13       1868.52        22.69 o
   1   3   2       2821.64       2576.97        33.87 o
   3   3   2       4359.11       3979.37        37.19 o
   5   3   2       3805.03       3509.62        40.02 o
   7   3   2       5397.69       4852.07        46.90 o
   9   3   2       3497.92       3311.97        41.01 o
  11   3   2       7497.44       7114.84        63.12 o
  13   3   2        898.57        660.41        18.91 o
  15   3   2       1691.95       1554.31        26.10 o
  17   3   2       1697.36       1456.64        28.81 o
  19   3   2       2873.74       2852.56        42.63 o
  21   3   2       2586.66       2379.94        41.04 o
  23   3   2        874.84        865.39        28.98 o
  25   3   2        655.26        580.21        32.38 o
  27   3   2       2086.29       1936.71        46.47 o
  29   3   2       3073.17       2702.34        59.30 o
  31   3   2        315.98        250.71        36.30 o
  33   3   2        594.81        548.11        45.03 o
  35   3   2        283.23        290.26        48.51 o
 -38   4   2          0.38        -49.09        44.83 o
 -36   4   2         10.88          1.04        41.80 o
 -34   4   2          0.84         -8.45        41.02 o
 -32   4   2        931.54        875.36        46.08 o
 -30   4   2         33.80          3.40        34.61 o
 -28   4   2         27.31         14.03        33.80 o
 -26   4   2          1.04          5.84        27.71 o
 -24   4   2       1115.68       1418.77        35.96 o
 -22   4   2          1.83         -1.77        21.31 o
 -20   4   2       2766.16       3084.04        43.68 o
 -18   4   2         98.51        122.79        19.24 o
 -16   4   2       8074.33      10083.34        86.69 o
 -14   4   2         37.36         39.16        11.40 o
 -12   4   2         69.10         51.02        11.10 o
 -10   4   2          2.30         -2.04        13.30 o
  -8   4   2        408.65        430.83        15.83 o
  -6   4   2         22.34         15.49        11.16 o
  -4   4   2      13513.83      15571.46       110.16 o
  -2   4   2         20.76         12.54         8.83 o
   0   4   2       1292.50       1068.32        18.83 o
   2   4   2         28.18         26.46         9.81 o
   4   4   2       1495.94       2007.63        25.52 o
   6   4   2          5.22          2.43         9.99 o
   8   4   2       7643.85      10178.52        82.13 o
  10   4   2         26.56         16.89        11.31 o
  12   4   2       6754.22       7759.36        66.70 o
  14   4   2          5.52          2.20        13.68 o
  16   4   2        553.57        607.30        20.37 o
  18   4   2          0.27         19.01        16.95 o
  20   4   2        127.48        141.86        22.44 o
  22   4   2          0.96          1.26        24.03 o
  24   4   2        942.68        943.31        32.29 o
  26   4   2          0.35         35.90        26.38 o
  28   4   2        634.84        733.18        36.76 o
  30   4   2          4.00        -15.83        40.40 o
  32   4   2         85.64         76.71        37.07 o
  34   4   2          0.03          7.90        40.37 o
 -37   5   2        253.48        291.46        52.71 o
 -35   5   2         43.73         40.49        49.93 o
 -33   5   2        267.37        216.25        44.08 o
 -31   5   2        451.11        468.16        42.03 o
 -29   5   2        386.46        407.15        40.26 o
 -27   5   2        759.68        727.70        38.67 o
 -25   5   2        770.66        813.98        35.67 o
 -23   5   2       1267.97       1227.92        38.15 o
 -21   5   2       1105.43       1122.92        31.81 o
 -19   5   2       2127.73       2013.97        38.37 o
 -17   5   2         79.58         31.98        20.24 o
 -15   5   2       1860.02       1811.58        33.48 o
 -13   5   2       2042.03       1837.24        33.34 o
 -11   5   2       2037.93       1909.51        34.66 o
  -9   5   2       2400.16       2050.70        30.69 o
  -7   5   2       2921.06       2794.54        35.46 o
  -5   5   2       4643.81       4278.59        41.79 o
  -3   5   2       6587.47       6449.96        53.90 o
  -1   5   2       4791.65       4507.94        41.83 o
   1   5   2       1290.56        989.44        21.02 o
   3   5   2       3912.02       3482.92        36.91 o
   5   5   2       2041.34       1892.77        28.09 o
   7   5   2       3934.41       3525.36        40.09 o
   9   5   2       1126.07        959.13        21.47 o
  11   5   2       3000.42       2731.87        36.72 o
  13   5   2        447.96        415.04        20.92 o
  15   5   2       4661.44       4403.21        52.96 o
  17   5   2       1853.22       1697.09        32.30 o
  19   5   2       1787.87       1708.32        36.69 o
  21   5   2       1814.42       1704.57        41.00 o
  23   5   2        967.29        815.33        34.29 o
  25   5   2         67.38        108.06        29.68 o
  27   5   2        462.30        443.51        35.25 o
  29   5   2       1174.14       1128.58        46.34 o
  31   5   2        323.61        279.98        42.57 o
  33   5   2        316.04        451.29        42.83 o
 -36   6   2          3.23        -33.43        44.94 o
 -34   6   2         53.54        112.98        46.07 o
 -32   6   2          1.13         60.07        46.38 o
 -30   6   2        638.57        626.59        47.55 o
 -28   6   2          0.29        -20.63        34.17 o
 -26   6   2       2038.68       2392.71        59.85 o
 -24   6   2          5.54         17.06        31.08 o
 -22   6   2       2042.35       2253.56        49.23 o
 -20   6   2         11.81         -3.91        26.74 o
 -18   6   2       8421.57       8608.50        88.84 o
 -16   6   2         48.31         20.11        21.04 o
 -14   6   2       4063.42       4464.47        53.06 o
 -12   6   2         24.57         17.33        13.71 o
 -10   6   2       8403.97       9207.53        83.23 o
  -8   6   2          0.47         -8.68        13.78 o
  -6   6   2       7970.07       9303.59        79.46 o
  -4   6   2          0.05          8.24        15.03 o
  -2   6   2       7146.97       7448.66        61.90 o
   0   6   2          6.53          4.91        13.13 o
   2   6   2       2261.44       3053.32        38.32 o
   4   6   2          5.31         18.26        14.16 o
   6   6   2       2679.56       2916.32        37.24 o
   8   6   2          2.89          3.78        16.21 o
  10   6   2        250.52        349.61        21.04 o
  12   6   2         14.54         43.18        20.01 o
  14   6   2      26842.27      29849.16       250.52 o
  16   6   2         17.44         25.94        21.98 o
  18   6   2       1377.09       1592.29        37.53 o
  20   6   2          4.04         11.14        27.60 o
  22   6   2       1093.51       1364.10        40.86 o
  24   6   2          0.98         15.64        28.65 o
  26   6   2        651.38        782.47        38.52 o
  28   6   2          1.97        -21.16        33.16 o
  30   6   2        929.00       1108.70        62.85 o
  32   6   2          1.02         -4.02        36.69 o
 -33   7   2          5.29          8.18        43.98 o
 -31   7   2        664.44        678.93        50.52 o
 -29   7   2          2.73          7.67        40.91 o
 -27   7   2         70.15         25.97        37.56 o
 -25   7   2         29.51         23.23        34.23 o
 -23   7   2        842.08        756.38        42.91 o
 -21   7   2         66.40        -13.11        37.04 o
 -19   7   2        934.22        873.62        39.60 o
 -17   7   2        117.29        140.10        26.42 o
 -15   7   2       2117.27       1907.54        39.34 o
 -13   7   2        228.66        176.51        20.46 o
 -11   7   2       1134.68       1030.22        28.80 o
  -9   7   2        156.78        112.23        20.23 o
  -7   7   2       1178.78       1055.46        28.71 o
  -5   7   2        233.50        209.37        20.73 o
  -3   7   2        248.09        191.74        20.34 o
  -1   7   2        782.61        742.37        23.52 o
   1   7   2        643.14        560.86        20.07 o
   3   7   2       1036.12        936.42        25.23 o
   5   7   2        468.36        431.99        19.97 o
   7   7   2       1135.89       1079.84        27.13 o
   9   7   2        209.70        192.70        22.04 o
  11   7   2       3919.50       3545.58        52.59 o
  13   7   2          0.63         27.65        23.00 o
  15   7   2          0.75         28.94        26.38 o
  17   7   2         26.34         20.50        26.51 o
  19   7   2        781.40        754.14        33.59 o
  21   7   2          0.01          4.83        30.00 o
  23   7   2        653.26        587.22        37.16 o
  25   7   2          7.50         22.12        33.19 o
  27   7   2        194.53        161.23        35.70 o
  29   7   2         54.83         66.22        51.26 o
  31   7   2        278.61        303.31        65.46 o
 -32   8   2        280.04        378.18        54.20 o
 -30   8   2          0.38        -16.89        45.63 o
 -28   8   2       2860.67       3076.08        82.77 o
 -26   8   2         17.06         83.13        36.18 o
 -24   8   2        359.10        407.47        41.94 o
 -22   8   2          2.84        -61.16        38.77 o
 -20   8   2         88.89        123.24        35.03 o
 -18   8   2         22.28          3.15        30.75 o
 -16   8   2      21843.70      22999.81       231.04 o
 -14   8   2         74.33         62.25        33.39 o
 -12   8   2       2649.45       2747.04        55.89 o
 -10   8   2          0.46          4.70        24.49 o
  -8   8   2       7748.85       8138.29        89.59 o
  -6   8   2         20.73          9.19        21.93 o
  -4   8   2      11375.48      12958.16       120.43 o
  -2   8   2         14.51         14.12        22.68 o
   0   8   2       1851.58       1932.13        42.02 o
   2   8   2          5.89         15.00        18.49 o
   4   8   2      16389.48      17382.07       152.80 o
   6   8   2          7.75         -6.51        21.34 o
   8   8   2      19977.63      21114.94       195.21 o
  10   8   2         16.87         -0.41        26.10 o
  12   8   2          6.08         -1.16        27.53 o
  14   8   2          0.01          4.69        26.89 o
  16   8   2       5094.81       5571.71        81.90 o
  18   8   2          3.87         25.53        28.42 o
  20   8   2       2487.15       2565.10        73.79 o
  22   8   2          0.03        -50.28        35.48 o
  24   8   2       1102.84       1236.84        59.65 o
  26   8   2          2.11         26.36        41.02 o
  28   8   2       3579.38       3591.03       102.93 o
 -29   9   2          5.24         11.62        62.82 o
 -27   9   2         11.39         43.07        45.88 o
 -25   9   2        100.66        140.38        40.86 o
 -23   9   2         29.50         50.69        35.98 o
 -21   9   2          4.95          5.84        40.79 o
 -19   9   2         40.50         14.97        34.04 o
 -17   9   2        357.00        342.66        38.49 o
 -15   9   2        555.90        495.43        38.50 o
 -13   9   2        109.33        119.38        33.15 o
 -11   9   2        106.91         82.93        30.50 o
  -9   9   2        247.32        221.33        30.90 o
  -7   9   2        244.59        256.35        32.62 o
  -5   9   2        238.23        241.85        32.20 o
  -3   9   2        130.22        105.99        28.04 o
  -1   9   2         78.04         64.63        28.43 o
   1   9   2        243.16        219.20        28.80 o
   3   9   2        496.51        501.17        29.06 o
   5   9   2        174.82        141.24        28.89 o
   7   9   2        369.68        342.79        28.47 o
   9   9   2       1329.09       1311.72        42.61 o
  11   9   2        316.12        376.30        30.52 o
  13   9   2        538.86        551.88        36.83 o
  15   9   2          4.69        -23.58        30.26 o
  17   9   2        125.87        150.41        34.79 o
  19   9   2         43.96         35.25        36.93 o
  21   9   2         46.14        -28.47        39.68 o
  23   9   2        111.42         69.18        43.57 o
  25   9   2         47.17         44.06        44.88 o
  27   9   2         43.05        -12.68        43.51 o
 -26  10   2       1787.85       2169.89        87.94 o
 -24  10   2          6.26        -28.83        51.39 o
 -22  10   2       1376.14       1455.71        58.62 o
 -20  10   2          0.38         63.74        58.02 o
 -18  10   2       1350.40       1599.19        71.58 o
 -16  10   2         19.27         18.82        39.81 o
 -14  10   2         59.10         93.86        55.10 o
 -12  10   2          0.05        -34.17        38.43 o
 -10  10   2        890.50       1017.08        50.46 o
  -8  10   2          0.04         13.14        34.60 o
  -6  10   2       2033.62       2172.40        58.82 o
  -4  10   2          7.37         -9.44        32.91 o
  -2  10   2       2085.84       2004.00        63.32 o
   0  10   2          4.31         31.88        33.03 o
   2  10   2        495.89        747.16        37.36 o
   4  10   2          5.84         21.86        32.18 o
   6  10   2        863.97       1082.92        42.61 o
   8  10   2          3.02         25.72        32.42 o
  10  10   2        623.29        745.07        44.90 o
  12  10   2          0.03         14.79        38.52 o
  14  10   2       4723.52       4835.52        97.22 o
  16  10   2         11.33        -36.61        42.58 o
  18  10   2       1583.29       1830.36        76.72 o
  20  10   2          1.68        -59.64        42.89 o
  22  10   2       1028.76       1213.51        63.16 o
  24  10   2          6.71        -19.39        49.60 o
 -23  11   2        169.22         88.95        54.70 o
 -21  11   2        156.05        124.10        45.27 o
 -19  11   2        847.74        771.12        56.29 o
 -17  11   2         37.32         35.49        45.51 o
 -15  11   2         37.46        -12.01        40.46 o
 -13  11   2        142.76         79.65        43.41 o
 -11  11   2        477.62        454.40        48.31 o
  -9  11   2        136.56        160.27        41.59 o
  -7  11   2        273.90        325.59        43.60 o
  -5  11   2        246.65        251.22        41.88 o
  -3  11   2        382.68        371.86        39.74 o
  -1  11   2        609.83        596.31        42.65 o
   1  11   2        363.74        324.85        37.14 o
   3  11   2          5.12         32.26        38.05 o
   5  11   2        301.10        278.58        39.96 o
   7  11   2        182.87        173.07        36.88 o
   9  11   2        152.20        175.78        41.18 o
  11  11   2        315.59        273.15        49.01 o
  13  11   2        470.54        507.89        53.33 o
  15  11   2        409.19        413.10        67.13 o
  17  11   2        713.36        771.35        86.22 o
  19  11   2        269.68        318.60        57.42 o
 -16  12   2          2.90         29.58        53.94 o
 -14  12   2          1.31         66.10        50.62 o
 -12  12   2       1170.09       1093.90        68.41 o
 -10  12   2         12.86         13.73        44.54 o
  -8  12   2        225.78        292.82        50.17 o
  -6  12   2          0.63        -61.24        42.80 o
  -4  12   2        331.90        253.91        44.61 o
  -2  12   2          0.09         79.69        41.68 o
   0  12   2       1165.08       1170.23        55.33 o
   2  12   2          7.34         -9.02        39.46 o
   4  12   2        232.17        222.56        46.48 o
   6  12   2          0.12         31.46        37.47 o
   8  12   2          4.27        -86.60        53.25 o
  10  12   2          0.22        -35.25        44.75 o
  12  12   2        448.74        396.05        54.61 o
  14  12   2         15.96        -43.85        51.90 o
  -7  13   2        328.16        265.84        74.32 o
  -5  13   2        238.83        215.31        72.30 o
  -3  13   2         36.25         58.25        51.72 o
  -1  13   2        318.36        364.20        53.54 o
   1  13   2        416.99        257.88        51.91 o
   3  13   2        552.67        567.34        55.28 o
   5  13   2        136.09        206.50        46.45 o
 -39   1   3        258.10        232.23        49.49 o
 -37   1   3        102.64         66.05        47.66 o
 -35   1   3        437.84        373.57        49.10 o
 -33   1   3        111.04         32.30        41.98 o
 -31   1   3          1.33         41.42        39.24 o
 -29   1   3        436.40        433.95        36.93 o
 -27   1   3        278.94        241.22        35.42 o
 -25   1   3        824.60        829.05        34.77 o
 -23   1   3          4.91         34.41        17.36 o
 -21   1   3       1573.89       1454.73        33.33 o
 -19   1   3          0.00        -21.77        18.29 o
 -17   1   3       1040.61       1002.87        22.85 o
 -15   1   3         17.19         34.20        14.00 o
 -13   1   3       1759.12       1798.47        28.95 o
 -11   1   3        585.96        604.52        17.73 o
  -9   1   3       4763.66       4634.53        41.34 o
  -7   1   3       1655.60       1664.04        21.37 o
  -5   1   3       3531.25       3396.12        30.64 o
  -3   1   3       4098.67       4297.14        36.82 o
  -1   1   3       4401.16       4420.91        36.09 o
   1   1   3        605.77        652.53        13.81 o
   3   1   3        592.53        551.39        12.12 o
   5   1   3       1205.33       1232.61        23.49 o
   7   1   3        648.72        556.33        18.29 o
   9   1   3       2202.03       2246.83        36.63 o
  11   1   3        147.37        207.90        17.46 o
  13   1   3        351.88        417.55        20.97 o
  15   1   3        796.41        868.26        22.94 o
  17   1   3        825.69        811.06        21.25 o
  19   1   3        120.74        149.11        17.67 o
  21   1   3       1024.88       1032.40        27.22 o
  23   1   3         37.73         44.59        22.10 o
  25   1   3        159.42        154.90        24.47 o
  27   1   3        225.78        229.06        29.27 o
  29   1   3        697.93        691.13        35.00 o
  31   1   3          7.56         13.87        38.17 o
  33   1   3        117.57        150.59        38.10 o
  35   1   3         79.26        138.34        42.07 o
 -38   2   3          5.90         -9.17        47.17 o
 -36   2   3        152.03        201.12        48.33 o
 -34   2   3         73.72         82.83        45.18 o
 -32   2   3       2862.17       3004.59        80.29 o
 -30   2   3          5.14          6.96        36.55 o
 -28   2   3         29.75         10.05        33.65 o
 -26   2   3         52.17         62.14        32.45 o
 -24   2   3       1455.41       1785.07        40.50 o
 -22   2   3         55.58         28.98        21.21 o
 -20   2   3       3838.72       4741.51        56.49 o
 -18   2   3          0.22        -17.18        16.91 o
 -14   2   3        150.91        159.63        15.46 o
 -12   2   3       6969.98       7811.13        65.78 o
 -10   2   3         21.73         14.85        11.20 o
  -8   2   3       2274.93       2619.50        30.15 o
  -6   2   3          3.29          8.88        10.79 o
  -4   2   3       9376.44      11377.81        81.10 o
  -2   2   3        245.34        265.20        11.15 o
   0   2   3       5765.83       6635.08        56.18 o
   2   2   3          3.52         -3.96         9.80 o
   4   2   3       2244.01       2394.11        33.58 o
   6   2   3         11.13         -1.43        15.12 o
   8   2   3       4922.07       6212.62        71.45 o
  10   2   3         35.96         49.93        16.81 o
  12   2   3       1658.70       1906.04        37.05 o
  14   2   3          8.14         40.10        21.89 o
  16   2   3       2707.38       3195.95        56.41 o
  18   2   3          0.83         -7.28        22.32 o
  20   2   3       1955.33       2214.21        36.58 o
  22   2   3          0.36         -3.52        20.31 o
  24   2   3        138.12        124.44        23.33 o
  26   2   3          4.10         15.08        23.54 o
  28   2   3        895.32       1084.59        37.61 o
  30   2   3          0.08         40.90        35.03 o
  32   2   3         51.47         54.61        36.21 o
  34   2   3          2.03         54.03        38.89 o
 -37   3   3        121.88        119.85        44.83 o
 -35   3   3        646.44        678.45        58.93 o
 -33   3   3       1521.87       1369.01        60.04 o
 -31   3   3        367.13        369.72        42.21 o
 -29   3   3          2.64        -18.86        36.49 o
 -27   3   3        307.66        253.78        35.82 o
 -25   3   3       1540.70       1468.10        43.41 o
 -23   3   3        473.04        473.47        28.88 o
 -21   3   3       1454.68       1384.74        36.70 o
 -19   3   3        659.50        620.05        26.99 o
 -17   3   3       1590.11       1498.07        30.18 o
 -15   3   3       1465.41       1288.84        26.53 o
 -13   3   3       2177.63       2122.30        30.57 o
 -11   3   3       1626.53       1445.15        24.94 o
  -9   3   3       1250.72       1149.54        21.70 o
  -7   3   3       1182.79       1127.13        20.95 o
  -5   3   3        695.97        600.93        15.33 o
  -3   3   3        478.45        442.65        14.71 o
  -1   3   3        907.70        802.75        17.77 o
   1   3   3       5145.22       5139.40        47.97 o
   3   3   3       2646.86       2406.58        27.97 o
   5   3   3       3303.14       3064.38        36.68 o
   7   3   3       1618.11       1499.98        32.85 o
   9   3   3       5230.25       5100.36        66.72 o
  11   3   3        768.55        602.31        25.05 o
  13   3   3       1968.90       1855.53        39.61 o
  15   3   3       1076.80        980.54        31.55 o
  17   3   3       1964.35       1976.26        40.95 o
  19   3   3       2061.87       1973.33        43.44 o
  21   3   3        867.19        784.82        25.93 o
  23   3   3        307.72        261.25        25.03 o
  25   3   3       2313.66       2118.46        45.43 o
  27   3   3       3598.83       3279.18        64.99 o
  29   3   3        204.81        156.85        32.08 o
  31   3   3        286.51        285.58        51.51 o
  33   3   3        437.16        403.15        44.05 o
 -36   4   3         25.84        -22.03        50.47 o
 -34   4   3       1172.59       1145.19        59.40 o
 -32   4   3          0.17        -18.07        43.59 o
 -30   4   3       2263.59       2168.34        65.41 o
 -28   4   3        140.09         87.03        42.81 o
 -26   4   3       2058.87       2031.52        54.82 o
 -24   4   3         20.77          4.49        33.34 o
 -22   4   3         49.75         18.12        27.67 o
 -20   4   3         12.88          0.07        24.19 o
 -18   4   3        931.35       1063.34        28.42 o
 -16   4   3        118.33        132.63        18.70 o
 -14   4   3       1516.64       1665.32        32.37 o
 -12   4   3         23.46         30.82        12.44 o
 -10   4   3         50.09         48.91        15.12 o
  -8   4   3         24.11         16.72        14.17 o
  -6   4   3       7215.32       8276.14        66.80 o
  -4   4   3        435.20        468.44        15.35 o
  -2   4   3      34396.66      42260.30       323.04 o
   0   4   3         52.16         82.79        13.35 o
   2   4   3       3099.23       4154.41        45.07 o
   4   4   3         81.30         60.90        12.60 o
   6   4   3        163.69        209.98        12.84 o
   8   4   3         33.80         44.32        14.44 o
  10   4   3       2426.45       3102.35        39.76 o
  12   4   3          0.82         10.57        16.27 o
  14   4   3        983.92       1033.79        28.19 o
  16   4   3         18.07          7.83        20.80 o
  18   4   3          9.48         17.69        18.08 o
  20   4   3          4.47          5.91        20.06 o
  22   4   3       1582.17       1628.83        44.75 o
  24   4   3          8.21         12.54        23.78 o
  26   4   3       5646.41       5349.66        77.76 o
  28   4   3          8.68        -25.02        27.99 o
  30   4   3          0.12        -66.82        33.41 o
  32   4   3          0.72        -35.37        37.96 o
 -35   5   3        235.62        202.90        45.85 o
 -33   5   3        308.23        308.51        47.78 o
 -31   5   3        157.03        166.12        45.71 o
 -29   5   3        179.80        214.97        45.26 o
 -27   5   3        930.55        897.15        49.38 o
 -25   5   3       1045.28       1051.75        43.63 o
 -23   5   3        640.08        638.38        34.97 o
 -21   5   3       1109.24       1023.25        37.25 o
 -19   5   3        235.33        220.29        24.00 o
 -17   5   3        858.69        888.93        28.86 o
 -15   5   3       1291.75       1155.63        30.26 o
 -13   5   3        899.97        887.31        27.01 o
 -11   5   3       1709.85       1568.82        29.72 o
  -9   5   3       2030.10       1926.57        31.28 o
  -7   5   3       3058.19       2871.72        34.81 o
  -5   5   3       2548.73       2421.92        31.89 o
  -3   5   3       4130.79       3859.50        43.09 o
  -1   5   3       1598.56       1322.09        24.06 o
   1   5   3       3173.60       2923.50        38.22 o
   3   5   3        600.31        546.63        19.77 o
   5   5   3       2960.66       2750.09        36.34 o
   7   5   3       1300.95       1084.55        23.51 o
   9   5   3       2524.78       2356.39        33.54 o
  11   5   3         17.65         -4.25        14.70 o
  13   5   3       3802.58       3589.47        45.86 o
  15   5   3       2977.95       2734.89        41.67 o
  17   5   3       1652.25       1445.12        33.33 o
  19   5   3        950.37        922.27        39.74 o
  21   5   3        816.25        742.40        29.52 o
  23   5   3        212.24        244.04        26.92 o
  25   5   3        686.09        670.20        36.64 o
  27   5   3        890.05        872.01        44.24 o
  29   5   3         87.20         62.17        34.63 o
  31   5   3        524.49        537.79        43.71 o
 -34   6   3         35.21          6.80        44.20 o
 -32   6   3       1576.16       1461.32        63.54 o
 -30   6   3         12.95         21.89        45.33 o
 -28   6   3        219.02        348.95        48.35 o
 -26   6   3         19.43         12.69        37.21 o
 -24   6   3        292.40        432.09        37.65 o
 -22   6   3          1.41        -13.95        30.68 o
 -20   6   3        846.92        975.12        41.78 o
 -18   6   3         28.33         14.93        27.85 o
 -16   6   3         53.19         41.38        18.02 o
 -14   6   3         32.84         16.09        21.66 o
 -12   6   3       2546.72       2827.79        44.64 o
 -10   6   3          4.35        -10.87        19.83 o
  -8   6   3        676.89        988.92        25.84 o
  -6   6   3          0.18         -8.79        17.10 o
  -4   6   3       1834.40       2350.51        34.52 o
  -2   6   3         47.44         65.94        12.95 o
   0   6   3         69.18         58.87        16.76 o
   2   6   3          4.71         19.20        17.45 o
   4   6   3       1159.69       1240.76        28.40 o
   6   6   3         37.86         18.88        17.25 o
   8   6   3        632.64        612.95        22.27 o
  10   6   3          3.83         -9.17        17.76 o
  12   6   3          0.32          4.57        19.13 o
  14   6   3          6.60         21.87        20.57 o
  16   6   3       2074.47       2216.88        41.82 o
  18   6   3          3.36        -26.19        24.20 o
  20   6   3       1657.33       1574.18        46.26 o
  22   6   3          7.63         12.79        27.54 o
  24   6   3         87.01         76.55        29.95 o
  26   6   3          5.02        -18.27        31.32 o
  28   6   3         27.14         33.12        33.24 o
  30   6   3          0.65         -4.42        33.78 o
 -33   7   3        452.56        481.15        64.17 o
 -31   7   3         19.52        -28.90        47.07 o
 -29   7   3        162.17        147.22        48.93 o
 -27   7   3        129.39         14.01        47.92 o
 -25   7   3        674.88        662.98        47.83 o
 -23   7   3        106.83         69.45        34.55 o
 -21   7   3        606.43        574.92        39.45 o
 -19   7   3          8.55         38.09        29.85 o
 -17   7   3       2438.51       2254.38        71.22 o
 -15   7   3        259.46        224.21        31.49 o
 -13   7   3       1072.18        977.67        32.24 o
 -11   7   3          0.07          4.52        21.71 o
  -9   7   3       1159.78       1096.85        29.17 o
  -7   7   3         83.15         63.08        21.95 o
  -5   7   3        426.75        411.06        23.81 o
  -3   7   3        405.37        421.11        20.04 o
  -1   7   3        611.84        598.29        23.35 o
   1   7   3        444.73        427.10        23.78 o
   3   7   3        539.66        521.83        26.37 o
   5   7   3        759.35        789.18        27.79 o
   7   7   3        201.45        215.70        22.44 o
   9   7   3       3373.37       3183.17        50.15 o
  11   7   3         56.92         39.78        23.04 o
  13   7   3        171.60        269.84        26.44 o
  15   7   3         82.87        100.57        26.87 o
  17   7   3       1051.74        959.51        35.83 o
  19   7   3          6.58         20.60        28.26 o
  21   7   3        338.50        291.06        31.67 o
  23   7   3          2.83        -15.06        30.84 o
  25   7   3        109.47         94.59        32.55 o
  27   7   3         42.67         39.34        34.71 o
  29   7   3        381.94        398.26        48.31 o
 -30   8   3        376.25        252.74        51.32 o
 -28   8   3         11.86         33.96        47.22 o
 -26   8   3         47.60         35.67        44.70 o
 -24   8   3          0.01          6.50        41.02 o
 -22   8   3        500.51        617.97        45.15 o
 -20   8   3          0.40        -16.77        37.62 o
 -18   8   3       1399.73       1383.55        52.19 o
 -16   8   3         45.72         39.30        28.55 o
 -14   8   3       5744.42       5808.71        79.97 o
 -12   8   3         26.31         35.22        29.24 o
 -10   8   3         47.84         26.32        28.06 o
  -8   8   3          5.09         -5.88        25.78 o
  -6   8   3        694.41        825.02        31.47 o
  -4   8   3         31.19         22.61        24.00 o
  -2   8   3        913.19       1150.66        33.99 o
   0   8   3          2.07        -18.72        24.03 o
   2   8   3          3.91         46.39        21.69 o
   4   8   3          0.74          9.51        23.83 o
   6   8   3        494.21        537.60        30.49 o
   8   8   3          2.00          3.33        25.12 o
  10   8   3       3434.23       3671.47        58.59 o
  12   8   3         38.30         11.21        30.96 o
  14   8   3       2469.62       2592.40        56.85 o
  16   8   3          1.36          1.07        28.70 o
  18   8   3         24.44         28.58        29.65 o
  20   8   3          3.23         33.02        36.26 o
  22   8   3        274.58        269.37        37.76 o
  24   8   3          0.75         89.66        42.57 o
  26   8   3        196.91        182.59        39.85 o
 -27   9   3        216.78        208.23        59.76 o
 -25   9   3          6.92        -15.72        44.43 o
 -23   9   3          4.43         10.10        46.74 o
 -21   9   3        149.20        141.59        47.45 o
 -19   9   3         93.64         57.29        43.64 o
 -17   9   3        338.43        293.77        41.27 o
 -15   9   3        108.60        158.71        39.67 o
 -13   9   3        288.82        219.37        35.50 o
 -11   9   3        109.10        118.59        36.82 o
  -9   9   3        310.60        260.97        32.02 o
  -7   9   3        110.15         79.47        30.56 o
  -5   9   3        237.41        238.24        29.51 o
  -3   9   3         11.08         -0.34        27.75 o
  -1   9   3        106.47        114.65        29.57 o
   1   9   3        263.69        164.54        28.36 o
   3   9   3        797.68        726.16        35.42 o
   5   9   3        271.93        214.16        28.26 o
   7   9   3        474.80        459.09        33.60 o
   9   9   3        181.03        144.54        31.04 o
  11   9   3         33.30         13.02        30.25 o
  13   9   3          0.12        -61.62        32.64 o
  15   9   3         24.41        -33.86        32.42 o
  17   9   3         21.49         48.77        33.95 o
  19   9   3         13.12         39.10        40.74 o
  21   9   3         80.72         53.25        47.10 o
  23   9   3         38.71         55.91        38.06 o
 -24  10   3        632.32        738.16        61.80 o
 -22  10   3         26.89         54.53        46.81 o
 -20  10   3       1603.71       1508.50        96.03 o
 -18  10   3         27.03         60.37        50.98 o
 -16  10   3        416.29        443.71        50.00 o
 -14  10   3         52.99         28.58        39.67 o
 -12  10   3        139.81         82.34        40.03 o
 -10  10   3          1.22         60.56        36.33 o
  -8  10   3        160.80        191.06        38.31 o
  -6  10   3         22.74         10.79        34.61 o
  -4  10   3        306.56        157.62        34.37 o
  -2  10   3         13.79          5.55        34.16 o
   0  10   3       2916.71       2865.18        67.98 o
   2  10   3          3.48         -9.84        34.57 o
   4  10   3         18.54         44.67        31.24 o
   6  10   3          0.73        -43.99        30.28 o
   8  10   3       1239.23       1297.75        49.49 o
  10  10   3         13.21         48.94        41.14 o
  12  10   3        282.12        228.72        42.72 o
  14  10   3         15.60        -20.70        48.80 o
  16  10   3          9.44          9.16        45.87 o
  18  10   3          2.72         -7.42        52.02 o
  20  10   3          8.54         25.25        54.05 o
 -21  11   3        490.61        518.63        92.61 o
 -19  11   3         72.87         65.30        45.32 o
 -17  11   3          9.34         56.29        43.16 o
 -15  11   3         26.05        -38.79        50.26 o
 -13  11   3        270.99        261.62        48.62 o
 -11  11   3        233.62        160.55        42.64 o
  -9  11   3        193.83        234.87        42.12 o
  -7  11   3        149.72        135.44        42.60 o
  -5  11   3        313.11        302.03        39.67 o
  -3  11   3        506.40        525.40        43.73 o
  -1  11   3        347.64        294.64        40.36 o
   1  11   3         34.54        -16.33        35.81 o
   3  11   3        139.10        125.23        34.89 o
   5  11   3        184.61        234.06        42.62 o
   7  11   3        186.83        202.67        45.70 o
   9  11   3        200.50        193.26        50.76 o
  11  11   3        282.35        271.88        54.80 o
  13  11   3        767.43        769.38        61.92 o
  15  11   3        759.75        708.41        78.95 o
  17  11   3        253.81        325.11        76.68 o
 -14  12   3       2160.00       2174.43        95.32 o
 -12  12   3          5.65          0.80        44.95 o
 -10  12   3         41.97        -32.54        40.74 o
  -8  12   3         12.46         57.30        53.97 o
  -6  12   3        145.09        179.45        45.28 o
  -4  12   3          0.07        -30.93        44.69 o
  -2  12   3         92.41         31.32        39.79 o
   0  12   3          4.22        -19.52        39.49 o
   2  12   3         49.31         91.04        37.24 o
   4  12   3          2.31          1.67        43.43 o
   6  12   3        186.46        151.47        52.26 o
   8  12   3         10.95        -26.92        48.20 o
  10  12   3       2458.97       2278.56        89.65 o
 -38   0   4          0.33       -113.75        86.30 o
 -36   0   4         14.06       -156.31        78.16 o
 -34   0   4         82.83         15.33        71.80 o
 -32   0   4       1581.57       1669.47       102.88 o
 -30   0   4          6.62         65.94        67.23 o
 -28   0   4       3095.71       3085.77        99.94 o
 -26   0   4          7.96        -19.13        51.56 o
 -24   0   4       1848.76       2128.60        70.94 o
 -22   0   4          4.08         30.36        39.85 o
 -20   0   4       9420.40      11447.45       153.95 o
 -18   0   4         53.86         69.64        29.40 o
 -16   0   4        984.79       1363.14        40.33 o
 -14   0   4        540.27        561.18        31.40 o
 -12   0   4      42188.03      45920.77       486.48 o
 -10   0   4          9.34        -17.58        20.54 o
  -8   0   4      31780.89      36562.12       353.48 o
  -6   0   4          0.03        -18.93        17.06 o
  -4   0   4      22391.60      23574.92       230.53 o
  -2   0   4         16.96         21.83        18.03 o
   0   0   4       4346.47       5011.16        72.39 o
   2   0   4         93.69         93.29        21.27 o
   4   0   4      11718.83      13510.41       188.11 o
   6   0   4         51.34         31.02        17.34 o
   8   0   4       2186.13       2365.43        47.13 o
  10   0   4        273.55        274.29        20.69 o
  12   0   4      45529.73      51687.35       634.75 o
  14   0   4         45.66         74.70        22.93 o
  16   0   4        756.73        775.06        45.64 o
  18   0   4         13.54         34.01        25.95 o
  20   0   4        345.05        331.19        29.97 o
  22   0   4          2.70          9.40        29.83 o
  24   0   4        558.01        607.18        44.63 o
  26   0   4         40.84        109.76        47.43 o
  28   0   4       3051.61       3255.31        96.47 o
  30   0   4          0.68         10.16        62.56 o
  32   0   4       1226.17       1294.05        68.75 o
 -37   1   4        127.30         60.20        49.79 o
 -35   1   4          0.66        -12.40        48.95 o
 -33   1   4         10.06         75.15        49.53 o
 -31   1   4        201.53        180.47        48.15 o
 -29   1   4         88.23         55.60        41.89 o
 -27   1   4        214.15        207.02        39.48 o
 -25   1   4          2.36        -27.66        33.89 o
 -23   1   4        534.58        445.73        33.51 o
 -21   1   4         23.76         25.10        25.75 o
 -19   1   4        320.42        277.86        24.58 o
 -17   1   4          4.48        -22.73        18.91 o
 -15   1   4       1072.26       1071.46        25.52 o
 -13   1   4        751.08        750.85        23.84 o
 -11   1   4       1427.09       1383.25        25.13 o
  -9   1   4       1820.51       1847.08        27.85 o
  -7   1   4       2902.47       2885.08        31.63 o
  -5   1   4       1956.26       2065.84        25.67 o
  -3   1   4       1178.88       1121.40        20.45 o
  -1   1   4        828.43        925.85        20.16 o
   1   1   4        194.55        155.81        13.10 o
   3   1   4        860.31        822.88        19.36 o
   5   1   4        265.82        244.19        14.76 o
   7   1   4       1307.42       1290.17        26.32 o
   9   1   4         39.02         44.00        18.17 o
  11   1   4        444.16        461.90        23.97 o
  13   1   4        523.53        547.74        26.38 o
  15   1   4       1076.43       1180.97        33.54 o
  17   1   4         49.75         77.01        20.42 o
  19   1   4        315.61        361.83        22.92 o
  21   1   4         51.24         31.27        29.44 o
  23   1   4         21.70         41.51        21.33 o
  25   1   4        209.42        212.51        26.35 o
  27   1   4        375.61        334.46        29.72 o
  29   1   4          1.72         13.62        28.94 o
  31   1   4        105.36         87.68        33.21 o
 -38   2   4        854.56       1115.38        76.72 o
 -36   2   4         11.88         22.87        48.39 o
 -34   2   4       5386.10       5069.15       114.93 o
 -32   2   4        158.59        107.37        50.41 o
 -30   2   4       1290.90       1058.23        59.21 o
 -28   2   4         89.53         86.03        40.47 o
 -26   2   4       2159.12       2301.80        59.88 o
 -24   2   4          2.79        -40.25        32.01 o
 -22   2   4       1113.86       1138.51        35.21 o
 -20   2   4         28.38         26.71        22.17 o
 -18   2   4       5122.68       5292.32        57.62 o
 -16   2   4         10.04        -10.12        19.52 o
 -14   2   4       3589.25       3845.26        45.50 o
 -12   2   4         11.13          2.30        13.13 o
 -10   2   4        392.28        524.58        18.84 o
  -8   2   4         37.02         43.42        14.08 o
  -6   2   4      14415.52      16717.40       128.65 o
  -4   2   4        869.85        840.18        18.56 o
  -2   2   4      45102.93      51784.67       391.75 o
   0   2   4         39.83         43.31        12.81 o
   2   2   4       1879.12       1730.87        29.22 o
   4   2   4         12.37         -4.95        11.47 o
   6   2   4       6008.56       6253.89        69.04 o
   8   2   4          0.09         35.58        22.05 o
  10   2   4       1220.56       1218.45        33.74 o
  12   2   4          1.83        -28.28        22.87 o
  14   2   4        870.67        916.56        33.68 o
  16   2   4         78.63         56.09        27.23 o
  18   2   4       4009.84       4257.74        70.74 o
  20   2   4         33.89         -9.11        25.26 o
  22   2   4      17527.29      18241.03       196.54 o
  24   2   4          6.74         13.68        30.18 o
  26   2   4         33.40         62.86        25.35 o
  28   2   4          4.37         21.89        26.36 o
  30   2   4       1513.33       1509.45        65.10 o
  32   2   4          1.82          1.55        33.01 o
 -37   3   4        275.18         82.93        53.24 o
 -35   3   4        644.12        624.68        59.00 o
 -33   3   4         30.27        -27.16        47.22 o
 -31   3   4          6.54         10.59        53.31 o
 -29   3   4        295.21        254.41        45.82 o
 -27   3   4       1102.54       1038.44        46.45 o
 -25   3   4         93.72         97.20        35.27 o
 -23   3   4        779.35        737.19        37.55 o
 -21   3   4        279.94        271.54        31.33 o
 -19   3   4       1383.06       1306.64        31.56 o
 -17   3   4        606.70        553.59        26.81 o
 -15   3   4       1113.11       1021.46        26.82 o
 -13   3   4        505.58        458.95        21.22 o
 -11   3   4        831.32        789.69        23.40 o
  -9   3   4        783.31        699.18        20.24 o
  -7   3   4        452.63        424.82        18.24 o
  -5   3   4        169.67        147.83        15.64 o
  -3   3   4        784.25        659.05        17.43 o
  -1   3   4       3237.30       3383.37        38.65 o
   1   3   4       2561.13       2408.66        32.06 o
   3   3   4       2864.80       2664.64        33.20 o
   5   3   4       1313.39       1159.39        22.35 o
   7   3   4       2449.54       2392.72        45.06 o
   9   3   4        542.13        466.04        28.90 o
  11   3   4       2338.13       2146.38        52.44 o
  13   3   4       1366.35       1334.65        37.55 o
  15   3   4       1126.94       1106.38        38.95 o
  17   3   4       1498.10       1515.10        45.24 o
  19   3   4        617.49        561.58        34.86 o
  21   3   4        596.52        538.93        36.25 o
  23   3   4       2704.80       2528.67        47.11 o
  25   3   4       3377.63       3066.32        84.40 o
  27   3   4         85.22        112.62        36.05 o
  29   3   4        152.20        156.93        32.24 o
  31   3   4        292.04        288.73        36.30 o
 -36   4   4         87.11         28.72        52.95 o
 -34   4   4          7.97         56.29        47.63 o
 -32   4   4         80.10        192.04        49.93 o
 -30   4   4          9.43         -7.74        45.63 o
 -28   4   4       1701.53       2009.19        72.95 o
 -26   4   4          9.47        -15.05        37.19 o
 -24   4   4         14.05        -47.69        31.94 o
 -22   4   4         15.39         18.55        31.32 o
 -20   4   4         63.08         18.57        27.59 o
 -18   4   4          3.03        -33.93        16.96 o
 -16   4   4       1044.37        970.04        31.53 o
 -14   4   4         55.88        101.62        18.43 o
 -12   4   4       2129.53       2448.87        38.80 o
 -10   4   4          0.08        -32.14        16.41 o
  -8   4   4        669.48        925.18        23.78 o
  -6   4   4          5.12        -16.16        15.43 o
  -4   4   4       4989.27       5090.03        51.71 o
  -2   4   4        157.28        171.86        16.25 o
   0   4   4       5534.67       5973.87        62.54 o
   2   4   4         26.99          4.15        14.56 o
   4   4   4          0.40         30.49        14.37 o
   6   4   4          4.85         -7.64        15.16 o
   8   4   4        124.01        200.27        20.79 o
  10   4   4         10.81         31.98        23.90 o
  12   4   4       2981.70       3209.17        57.44 o
  14   4   4         25.33         28.49        28.59 o
  16   4   4        313.69        412.00        32.58 o
  18   4   4          0.94         39.12        27.76 o
  20   4   4        124.11         92.24        32.35 o
  22   4   4          3.09        -21.61        25.51 o
  24   4   4       1482.43       1669.42        42.96 o
  26   4   4         23.71          8.48        32.82 o
  28   4   4        716.41        758.20        42.51 o
  30   4   4          0.95        -54.00        33.23 o
 -35   5   4         82.23         39.90        50.59 o
 -33   5   4          0.88        -44.75        47.78 o
 -31   5   4        307.70        364.38        53.06 o
 -29   5   4        672.42        680.06        57.42 o
 -27   5   4        334.56        372.71        48.31 o
 -25   5   4         81.44         43.94        42.24 o
 -23   5   4       1026.94        986.68        46.11 o
 -21   5   4         71.42         75.80        35.62 o
 -19   5   4        557.54        567.57        32.93 o
 -17   5   4        700.60        706.89        33.32 o
 -15   5   4        565.19        600.62        29.43 o
 -13   5   4        827.19        744.84        28.75 o
 -11   5   4       1603.48       1579.84        35.22 o
  -9   5   4       1877.80       1757.95        33.96 o
  -7   5   4       1861.20       1837.13        31.89 o
  -5   5   4       2271.48       2196.83        37.70 o
  -3   5   4        421.50        339.63        19.32 o
  -1   5   4       2269.27       2130.05        39.08 o
   1   5   4       1174.75       1140.38        29.23 o
   3   5   4       1890.16       1823.30        33.35 o
   5   5   4        399.83        378.43        18.77 o
   7   5   4       1948.46       1942.49        36.39 o
   9   5   4          5.24        -31.87        16.56 o
  11   5   4       3561.55       3425.41        56.73 o
  13   5   4       3168.12       3164.60        57.09 o
  15   5   4       1381.60       1275.58        38.76 o
  17   5   4        282.08        264.83        29.77 o
  19   5   4        594.35        540.74        30.86 o
  21   5   4        221.48        229.07        27.15 o
  23   5   4       1028.91        993.43        46.29 o
  25   5   4        756.51        733.97        37.41 o
  27   5   4         21.47         -3.70        30.30 o
  29   5   4        240.77        183.31        37.80 o
 -34   6   4        260.30        294.75        63.90 o
 -32   6   4          0.03        -27.09        44.24 o
 -30   6   4         57.36          9.50        51.17 o
 -28   6   4          1.16         17.33        50.80 o
 -26   6   4       1895.39       1997.64        76.20 o
 -24   6   4          1.93         66.56        40.91 o
 -22   6   4       2732.65       2661.40        65.57 o
 -20   6   4        114.75        134.01        32.48 o
 -18   6   4       5390.72       5540.95        79.34 o
 -16   6   4        202.63        193.80        31.54 o
 -14   6   4       9387.51       9482.16        96.83 o
 -12   6   4         26.25         37.08        24.07 o
 -10   6   4        966.95       1107.50        30.95 o
  -8   6   4          7.82          2.88        19.45 o
  -6   6   4       1506.82       1604.30        30.61 o
  -4   6   4          0.17         -4.37        20.30 o
  -2   6   4       4567.15       4945.39        60.19 o
   0   6   4         26.93         23.84        21.02 o
   2   6   4         10.95         11.63        20.58 o
   4   6   4          8.80         -6.38        20.36 o
   6   6   4         17.35         18.39        20.44 o
   8   6   4        100.60        110.88        20.83 o
  10   6   4      22097.92      23922.58       198.76 o
  12   6   4         62.88         65.53        20.79 o
  14   6   4          0.40         11.39        20.87 o
  16   6   4          8.00          6.42        21.71 o
  18   6   4       1557.30       1668.88        50.70 o
  20   6   4          0.16        -67.09        33.55 o
  22   6   4       1101.64       1268.09        46.02 o
  24   6   4          1.10        -16.72        28.52 o
  26   6   4         81.09        181.04        32.82 o
  28   6   4         18.57         38.80        35.44 o
 -31   7   4        110.67        125.15        51.20 o
 -29   7   4         89.81         79.30        49.08 o
 -27   7   4        300.58        371.54        49.32 o
 -25   7   4          3.58        -22.05        41.78 o
 -23   7   4        374.45        422.94        47.01 o
 -21   7   4          5.61        -36.13        39.57 o
 -19   7   4       1317.42       1172.63        43.04 o
 -17   7   4        138.06        129.63        30.49 o
 -15   7   4        467.48        493.33        33.73 o
 -13   7   4         17.55         29.85        29.10 o
 -11   7   4        615.43        621.98        32.45 o
  -9   7   4        219.06        257.55        28.99 o
  -7   7   4        296.91        318.28        26.27 o
  -5   7   4        131.60        135.19        26.41 o
  -3   7   4        321.40        285.50        24.25 o
  -1   7   4        660.88        721.86        29.72 o
   1   7   4        344.65        350.12        29.64 o
   3   7   4        675.76        701.59        30.49 o
   5   7   4        146.14        123.05        25.13 o
   7   7   4       2219.30       2074.33        43.24 o
   9   7   4          7.40         -1.67        23.07 o
  11   7   4        103.11        109.31        25.31 o
  13   7   4         39.06         28.15        24.30 o
  15   7   4       1079.07       1003.66        40.30 o
  17   7   4          6.07        -12.02        25.12 o
  19   7   4        127.44         90.86        27.65 o
  21   7   4          1.60         30.16        29.49 o
  23   7   4        201.61        181.89        37.25 o
  25   7   4         17.54         68.70        36.84 o
 -30   8   4         15.35         62.11        64.92 o
 -28   8   4         55.51         -3.27        58.14 o
 -26   8   4          9.73         87.05        54.46 o
 -24   8   4        843.35       1064.03        58.77 o
 -22   8   4          8.62         -5.62        46.45 o
 -20   8   4       4426.05       4720.51        97.52 o
 -18   8   4         12.48        -70.62        35.31 o
 -16   8   4       2483.01       2590.46        60.67 o
 -14   8   4          0.50         -5.56        32.13 o
 -12   8   4       3011.93       3165.11        63.07 o
 -10   8   4          4.23          7.25        29.29 o
  -8   8   4       3899.06       4176.02        65.64 o
  -6   8   4          0.01        -23.91        26.85 o
  -4   8   4        969.83       1279.89        37.58 o
  -2   8   4         48.22         59.35        24.15 o
   0   8   4      12569.88      12998.13       135.88 o
   2   8   4          6.70         22.77        26.95 o
   4   8   4       4504.78       4953.59        68.21 o
   6   8   4          0.15         16.67        25.58 o
   8   8   4       1222.77       1414.74        40.86 o
  10   8   4          0.00        -22.49        27.08 o
  12   8   4       1318.51       1492.31        42.58 o
  14   8   4          8.87         15.64        28.53 o
  16   8   4       1972.75       2061.87        52.76 o
  18   8   4          3.58        -28.54        27.73 o
  20   8   4       1133.68       1183.04        48.39 o
  22   8   4          0.65         47.08        35.31 o
  24   8   4       2286.75       2434.40        71.63 o
 -27   9   4          3.29         72.01        56.50 o
 -25   9   4          6.21        -41.45        55.36 o
 -23   9   4          7.14         -8.78        43.39 o
 -21   9   4         33.00         66.61        44.29 o
 -19   9   4        215.61        191.59        42.43 o
 -17   9   4        164.21         74.16        39.02 o
 -15   9   4         35.73         97.60        39.56 o
 -13   9   4         70.80         44.83        35.21 o
 -11   9   4        106.40         70.87        32.51 o
  -9   9   4        129.49        127.93        32.43 o
  -7   9   4        109.74         48.08        28.23 o
  -5   9   4         46.01         41.78        31.39 o
  -3   9   4         18.51         19.87        29.56 o
  -1   9   4        270.39        248.60        32.55 o
   1   9   4        521.64        472.83        31.75 o
   3   9   4        225.49        222.34        30.86 o
   5   9   4        202.99        160.32        30.20 o
   7   9   4        132.14        146.98        32.69 o
   9   9   4         26.15         59.92        32.78 o
  11   9   4         10.53         30.62        32.47 o
  13   9   4          7.34         49.38        37.93 o
  15   9   4          6.92         59.51        31.97 o
  17   9   4          9.99         -4.24        34.18 o
  19   9   4         80.66        161.48        49.98 o
  21   9   4         43.95         35.55        46.25 o
 -22  10   4        854.24       1108.99        69.67 o
 -20  10   4         19.13         29.15        43.90 o
 -18  10   4         45.81         47.36        46.28 o
 -16  10   4         19.71         60.62        40.63 o
 -14  10   4        567.66        811.36        58.82 o
 -12  10   4          0.08        -74.64        38.52 o
 -10  10   4        618.62        750.02        58.95 o
  -8  10   4          0.00         -4.13        32.99 o
  -6  10   4        855.32        943.10        46.97 o
  -4  10   4          0.21         27.94        34.65 o
   0  10   4          0.67        -25.80        35.98 o
   2  10   4        296.56        356.62        43.87 o
   4  10   4          0.45        -21.07        49.18 o
   6  10   4        332.58        432.01        43.78 o
   8  10   4          6.18          5.53        36.30 o
  10  10   4       3141.80       3487.70        80.32 o
  12  10   4          2.15         48.69        47.47 o
  14  10   4        907.93       1054.29        51.96 o
  16  10   4          0.84        -18.42        37.29 o
 -17  11   4          3.70        -68.45        48.49 o
 -15  11   4        160.01        159.36        44.67 o
 -13  11   4        140.25        103.34        44.63 o
 -11  11   4        101.50        -12.68        40.10 o
  -9  11   4         44.97         35.48        41.90 o
  -7  11   4        174.85        110.75        40.51 o
  -5  11   4        290.01        275.17        43.35 o
  -3  11   4        244.01        194.85        39.14 o
  -1  11   4          9.69         29.37        41.31 o
   1  11   4         97.92        137.36        46.29 o
   3  11   4        262.99        268.75        52.44 o
   5  11   4        165.76        261.39        54.10 o
   7  11   4          0.07        -12.11        59.88 o
   9  11   4        279.26        355.41        53.62 o
  11  11   4        932.65        952.17        95.94 o
  -8  12   4          6.38        -19.62        56.99 o
  -6  12   4          1.92        -31.12        43.86 o
  -4  12   4        485.27        460.95        47.60 o
  -2  12   4          1.66         58.04        43.26 o
   0  12   4        101.54        144.57        60.43 o
   2  12   4          0.00       -103.17        51.59 o
 -35   1   5        121.04        143.91        51.40 o
 -33   1   5        143.31        150.73        51.31 o
 -31   1   5         48.00         48.59        48.38 o
 -29   1   5        264.45        234.32        49.76 o
 -27   1   5         34.95         76.60        38.30 o
 -25   1   5        457.40        348.28        43.55 o
 -23   1   5         14.85          8.68        34.09 o
 -21   1   5        469.22        488.00        37.18 o
 -19   1   5         11.84         68.75        27.76 o
 -17   1   5        582.00        556.64        24.76 o
 -15   1   5         25.61          9.60        13.18 o
 -13   1   5       1353.53       1246.63        28.59 o
 -11   1   5        466.62        442.43        21.64 o
  -9   1   5       1143.05       1054.71        24.40 o
  -7   1   5        555.60        598.93        19.30 o
  -5   1   5       2315.62       2344.07        33.25 o
  -3   1   5        251.08        281.12        16.90 o
  -1   1   5         16.60         33.63        17.29 o
   1   1   5        115.68         86.54        19.28 o
   3   1   5        210.50        191.07        20.50 o
   5   1   5        544.05        512.17        21.46 o
   7   1   5         33.63         10.95        22.54 o
   9   1   5          0.06         -0.33        19.45 o
  11   1   5        182.89        185.79        21.97 o
  13   1   5       1006.98       1012.33        29.22 o
  15   1   5         15.98         30.71        21.24 o
  17   1   5          6.50        -28.78        24.12 o
  19   1   5         17.77         24.19        19.29 o
  21   1   5          4.47        -16.60        20.55 o
  23   1   5        494.30        496.85        38.53 o
  25   1   5         43.83         49.72        25.91 o
  27   1   5         46.74         53.72        29.63 o
  29   1   5         95.27        125.34        30.41 o
 -36   2   5        225.30        269.37        62.88 o
 -34   2   5          0.14          0.93        49.16 o
 -32   2   5        217.83        269.39        58.38 o
 -30   2   5         25.66        -27.30        49.60 o
 -28   2   5        391.85        456.73        53.00 o
 -26   2   5         24.57        -42.02        37.17 o
 -24   2   5        718.29        845.13        45.74 o
 -22   2   5          4.63         49.27        34.44 o
 -20   2   5          9.89        -13.66        28.69 o
 -18   2   5        102.72        143.63        27.64 o
 -16   2   5       2012.86       2303.46        39.52 o
 -14   2   5          3.28          2.49        19.99 o
 -12   2   5         21.19        -11.29        18.96 o
 -10   2   5         31.00         15.59        18.69 o
  -8   2   5         32.71         30.61        17.05 o
  -6   2   5         27.77         21.67        14.86 o
  -4   2   5         27.17         29.15        15.23 o
  -2   2   5         29.58         29.93        15.90 o
   0   2   5         27.75         20.28        14.31 o
   2   2   5         11.53         12.29        16.18 o
   4   2   5        429.57        606.68        20.64 o
   6   2   5         22.20         23.21        17.14 o
   8   2   5        114.44         55.75        23.24 o
  10   2   5          0.09         -8.92        25.60 o
  12   2   5       1204.14       1413.80        43.26 o
  14   2   5          8.08          7.42        27.57 o
  16   2   5        141.66        178.58        28.41 o
  18   2   5          0.04        -10.84        29.42 o
  20   2   5         91.09        119.59        36.87 o
  22   2   5          3.43        -43.49        31.59 o
  24   2   5         10.14         56.59        24.95 o
  26   2   5          1.41         -2.09        28.50 o
  28   2   5         67.06         85.14        33.73 o
 -35   3   5         44.45        -26.74        56.04 o
 -33   3   5          0.58         -3.17        48.48 o
 -31   3   5         89.12        132.97        54.56 o
 -29   3   5        554.38        474.72        64.56 o
 -27   3   5         62.03         21.27        42.65 o
 -25   3   5        263.70        214.92        39.50 o
 -23   3   5         70.34        108.15        32.46 o
 -21   3   5        336.01        294.55        32.33 o
 -19   3   5        260.29        219.09        31.38 o
 -17   3   5        668.20        623.11        30.49 o
 -15   3   5        574.37        565.40        26.70 o
 -13   3   5        126.84         81.17        18.75 o
 -11   3   5         39.84         50.90        20.64 o
  -9   3   5        158.55        116.19        17.48 o
  -7   3   5        383.92        372.98        22.98 o
  -5   3   5         42.27         19.46        16.81 o
  -3   3   5       1101.29       1079.95        26.17 o
  -1   3   5        848.98        770.53        24.24 o
   1   3   5       1443.57       1364.34        28.37 o
   3   3   5        315.41        290.20        19.33 o
   5   3   5       1345.97       1326.86        27.71 o
   7   3   5        167.10        137.50        19.78 o
   9   3   5       2095.15       1917.15        43.97 o
  11   3   5        638.09        566.50        36.22 o
  13   3   5         98.72        110.55        30.74 o
  15   3   5        477.20        491.70        34.14 o
  17   3   5       1119.18       1078.87        40.01 o
  19   3   5        213.35        192.18        37.86 o
  21   3   5       1008.40        969.53        52.11 o
  23   3   5       2261.42       2233.47        83.34 o
  25   3   5        167.70        188.35        38.41 o
  27   3   5         51.99         71.02        26.85 o
 -34   4   5       1279.75       1025.03        73.95 o
 -32   4   5        215.62        193.78        52.74 o
 -30   4   5       2034.72       1937.44        81.05 o
 -28   4   5          2.78         81.65        59.99 o
 -26   4   5        237.08        212.35        44.16 o
 -24   4   5         26.28         49.40        33.83 o
 -22   4   5        423.12        500.90        40.42 o
 -20   4   5        131.16        168.51        33.26 o
 -18   4   5       2620.72       3071.74        59.56 o
 -16   4   5          2.37         32.67        27.19 o
 -14   4   5       2067.81       2204.61        42.30 o
 -12   4   5        127.18         79.48        21.01 o
 -10   4   5         29.69         26.14        20.62 o
  -8   4   5        274.80        239.60        21.14 o
  -6   4   5      12279.47      13586.59       114.01 o
  -4   4   5         87.31         98.57        20.45 o
  -2   4   5       4442.11       5032.44        60.08 o
   0   4   5        295.46        348.81        20.40 o
   2   4   5       2542.87       2694.79        39.08 o
   4   4   5          9.93        -33.69        16.85 o
   6   4   5       1619.15       1998.98        33.18 o
   8   4   5          0.56        -22.76        15.01 o
  10   4   5       1988.19       2043.51        44.81 o
  12   4   5        147.62        103.07        29.96 o
  14   4   5       2042.46       2317.88        58.54 o
  16   4   5          0.61         26.20        30.91 o
  18   4   5        235.48        228.09        37.79 o
  20   4   5          1.39         17.68        38.66 o
  22   4   5       3080.41       3108.00       105.72 o
  24   4   5         28.49         16.57        50.16 o
  26   4   5        218.68        218.71        52.83 o
 -33   5   5         15.34         61.16        65.44 o
 -31   5   5        473.11        440.75        57.00 o
 -29   5   5        425.89        456.35        51.92 o
 -27   5   5         19.86         45.59        45.35 o
 -25   5   5        208.53        195.71        45.68 o
 -23   5   5        116.41        127.00        38.25 o
 -21   5   5        291.79        293.35        40.43 o
 -19   5   5        239.50        274.41        35.17 o
 -17   5   5         73.74         72.68        31.23 o
 -15   5   5        469.74        424.53        33.53 o
 -13   5   5        612.45        598.42        31.71 o
 -11   5   5        838.76        853.89        30.92 o
  -9   5   5        454.61        435.61        25.05 o
  -7   5   5       1526.05       1429.07        31.44 o
  -5   5   5        322.23        266.88        22.28 o
  -3   5   5       1456.19       1418.77        32.50 o
  -1   5   5        105.12        102.73        22.77 o
   1   5   5        917.39        901.65        28.77 o
   3   5   5        261.39        269.52        22.54 o
   5   5   5       1578.27       1513.71        32.60 o
   7   5   5        145.92        132.31        20.82 o
   9   5   5       1593.34       1534.42        40.22 o
  11   5   5       2669.18       2659.83        48.84 o
  13   5   5       1066.99        926.37        40.68 o
  15   5   5          6.45        -21.04        31.72 o
  17   5   5        405.18        398.90        38.58 o
  19   5   5        184.63        160.03        42.36 o
  21   5   5        724.50        781.11        56.03 o
  23   5   5        462.47        304.62       103.45 o
  25   5   5         15.60         33.05        70.07 o
 -32   6   5        535.41        559.08       106.19 o
 -30   6   5          0.20         64.56        49.73 o
 -28   6   5         12.19         80.57        46.07 o
 -26   6   5         12.98         13.24        42.17 o
 -24   6   5        728.78        824.99        53.32 o
 -22   6   5          9.56          4.63        38.23 o
 -20   6   5         12.71        -19.04        34.92 o
 -18   6   5         61.28         33.15        32.45 o
 -16   6   5       2312.85       2366.32        56.58 o
 -14   6   5          3.02        -18.88        29.75 o
 -12   6   5         45.19         79.87        28.27 o
 -10   6   5         30.11         -2.71        24.61 o
  -8   6   5        123.40        119.32        27.11 o
  -6   6   5          1.36        -41.94        23.22 o
  -4   6   5       2022.63       2048.95        42.51 o
  -2   6   5         89.57        113.01        26.36 o
   0   6   5         32.25         78.95        27.02 o
   2   6   5          5.18        -34.20        23.59 o
   4   6   5        695.66        713.53        28.43 o
   6   6   5         16.45          3.35        28.77 o
   8   6   5         37.41         13.32        22.40 o
  10   6   5          0.06         -8.68        23.63 o
  12   6   5       2245.03       2392.15        47.60 o
  14   6   5         15.76        -21.07        21.00 o
  16   6   5        180.77        148.56        24.60 o
  18   6   5          2.49        -43.56        41.72 o
  20   6   5        561.05        563.29        34.17 o
  22   6   5         27.19         40.58        61.18 o
  24   6   5        207.63        162.67        58.87 o
 -29   7   5         74.92         90.14        55.45 o
 -27   7   5        140.38         82.49        45.82 o
 -25   7   5        418.03        448.65        45.97 o
 -23   7   5          5.97         41.83        40.19 o
 -21   7   5        860.04        900.51        52.83 o
 -19   7   5         19.48         25.34        35.68 o
 -17   7   5        504.98        522.60        36.77 o
 -15   7   5         12.61         10.16        30.30 o
 -13   7   5        536.72        590.14        34.45 o
 -11   7   5         23.23         36.25        27.34 o
  -9   7   5        318.72        284.36        30.75 o
  -7   7   5         86.25        125.47        26.57 o
  -5   7   5        242.45        251.69        25.23 o
  -3   7   5          2.73         25.94        24.56 o
  -1   7   5        264.62        299.02        29.06 o
   1   7   5        845.42        872.55        33.90 o
   3   7   5        107.40        109.47        26.14 o
   5   7   5        472.69        513.34        31.72 o
   7   7   5         98.70        104.91        29.79 o
   9   7   5         33.16        -23.67        23.89 o
  11   7   5        106.04        116.82        25.84 o
  13   7   5        396.28        372.13        30.32 o
  15   7   5         20.60         30.62        26.78 o
  17   7   5         37.58         60.20        34.52 o
  19   7   5          5.30         51.24        26.72 o
  21   7   5         29.88         41.86        27.99 o
 -26   8   5          8.33        -93.04        46.52 o
 -24   8   5          0.48        -37.40        44.89 o
 -22   8   5         42.45         21.61        41.76 o
 -20   8   5         50.39         52.28        42.84 o
 -18   8   5       2404.53       2113.44        62.78 o
 -16   8   5         40.98        103.19        35.43 o
 -14   8   5         43.05         20.91        32.53 o
 -12   8   5          8.33        -39.66        29.16 o
 -10   8   5        210.16        260.28        34.29 o
  -8   8   5         21.53        -28.22        30.66 o
  -6   8   5          0.29        -38.41        25.54 o
  -4   8   5          0.08         -9.99        31.23 o
  -2   8   5        372.06        414.50        33.21 o
   0   8   5          6.41         17.28        30.67 o
   2   8   5         69.09         94.51        29.55 o
   4   8   5          0.19        -11.64        31.42 o
   6   8   5        863.63        870.65        37.42 o
   8   8   5         37.59         57.93        29.68 o
  10   8   5       1092.43       1127.09        39.38 o
  12   8   5          8.17          6.70        35.14 o
  14   8   5         50.46         36.04        31.11 o
  16   8   5          8.65         -9.74        30.31 o
  18   8   5         65.86         59.49        38.46 o
  20   8   5          0.73         -1.58        36.71 o
 -23   9   5          1.67        -20.51        48.72 o
 -21   9   5         67.90         53.08        43.57 o
 -19   9   5        148.58         90.30        41.54 o
 -17   9   5        294.60        241.46        42.76 o
 -15   9   5          8.38        -54.69        43.74 o
 -13   9   5         58.50         67.75        32.76 o
 -11   9   5         29.95        -52.10        40.80 o
  -9   9   5        173.19        130.68        34.57 o
  -7   9   5          4.73        -16.83        33.29 o
  -5   9   5         52.71         34.34        36.33 o
  -3   9   5         53.49         43.51        34.57 o
  -1   9   5        577.88        559.20        41.94 o
   1   9   5         99.96         96.16        33.91 o
   3   9   5         67.32         69.30        34.78 o
   5   9   5         34.81         51.03        34.17 o
   7   9   5        110.77         57.94        40.90 o
   9   9   5          0.41         70.38        33.68 o
  11   9   5         51.60         57.03        45.33 o
  13   9   5          9.04        -10.27        33.08 o
  15   9   5         15.07         -1.50        34.04 o
  17   9   5         43.74         71.87        36.19 o
 -18  10   5          0.17         15.49        43.47 o
 -16  10   5        165.16        129.15        42.23 o
 -14  10   5         24.45          3.43        38.03 o
 -12  10   5        383.87        382.90        46.64 o
 -10  10   5          2.99        -20.32        37.56 o
  -8  10   5        110.35        100.36        39.98 o
  -6  10   5         47.37         94.56        37.31 o
  -4  10   5       2134.71       2048.43        62.46 o
  -2  10   5         17.41        -40.52        42.05 o
   0  10   5        331.86        221.87        48.38 o
   2  10   5         12.47         37.73        41.31 o
   4  10   5         39.84        -66.10        40.07 o
   6  10   5          0.22         30.29        47.50 o
   8  10   5        156.11        212.09        45.25 o
  10  10   5         12.40         27.58        46.94 o
  12  10   5        495.93        447.39        43.94 o
 -11  11   5         28.03         74.39        50.89 o
  -9  11   5         58.81         71.98        44.85 o
  -7  11   5        120.49        103.76        46.07 o
  -5  11   5        149.03        156.77        53.30 o
  -3  11   5         16.69         53.68        53.50 o
  -1  11   5         19.80        -84.23        46.21 o
   1  11   5         26.13         -3.19        49.70 o
   3  11   5         65.60         43.75        51.38 o
   5  11   5         44.53         68.02        52.68 o
 -34   0   6         23.96         -7.46       101.46 o
 -32   0   6       2200.75       2197.34       122.04 o
 -30   0   6         31.83        109.68        75.25 o
 -28   0   6         42.59         52.84        73.12 o
 -26   0   6         10.57         92.33        62.58 o
 -24   0   6       1471.59       1760.44        83.88 o
 -22   0   6          7.58        -15.78        45.72 o
 -20   0   6          2.67         11.94        42.02 o
 -18   0   6        288.91        294.92        44.47 o
 -16   0   6       8514.49       9135.45       145.51 o
 -14   0   6          3.14         45.88        33.61 o
 -12   0   6       4859.64       5056.75        87.23 o
 -10   0   6         46.64        109.61        28.13 o
  -8   0   6      12977.46      13853.18       159.05 o
  -6   0   6         89.13         79.55        32.78 o
  -4   0   6        198.38        207.28        27.26 o
  -2   0   6        289.67        317.35        33.36 o
   0   0   6       6328.61       7266.73       139.94 o
   2   0   6         46.93         46.34        35.50 o
   4   0   6       1727.62       1934.01        60.67 o
   6   0   6        123.65        120.59        46.17 o
   8   0   6      10121.14      10736.69       163.58 o
  10   0   6          0.03         12.05        35.23 o
  12   0   6        304.83        353.87        39.66 o
  14   0   6          6.94        -29.59        33.95 o
  16   0   6        436.15        568.22        51.09 o
  18   0   6          7.70         46.46        33.54 o
  20   0   6         57.45         93.34        35.37 o
  22   0   6        121.84        108.08        36.31 o
  24   0   6       3186.05       3288.15        98.39 o
  26   0   6          0.42        -11.25        48.13 o
 -33   1   6          7.74        -17.77        49.39 o
 -31   1   6         10.35        -20.96        47.30 o
 -29   1   6          0.40         -8.84        48.52 o
 -27   1   6        132.94        100.07        45.88 o
 -25   1   6          7.71         13.98        54.08 o
 -23   1   6        169.26        182.55        36.81 o
 -21   1   6          0.02        -21.43        30.37 o
 -19   1   6        212.66        180.12        29.11 o
 -17   1   6        269.49        215.04        29.86 o
 -15   1   6        456.72        431.16        30.88 o
 -13   1   6        349.90        313.10        24.68 o
 -11   1   6        689.39        673.03        27.10 o
  -9   1   6        541.03        546.46        23.79 o
  -7   1   6        448.27        423.68        23.23 o
  -5   1   6        342.18        386.82        21.61 o
  -3   1   6         19.60          2.26        19.42 o
  -1   1   6        124.20        135.94        25.63 o
   1   1   6         97.87         99.50        26.03 o
   3   1   6        451.72        425.65        27.20 o
   5   1   6          7.09         17.61        22.84 o
   7   1   6        148.76        168.14        25.48 o
   9   1   6         70.62         77.04        23.76 o
  11   1   6        497.38        480.10        27.95 o
  13   1   6          0.85          4.11        22.69 o
  15   1   6          6.12         10.64        22.18 o
  17   1   6          7.60         11.49        34.12 o
  19   1   6         10.10          6.09        32.35 o
  21   1   6        282.87        245.80        27.30 o
  23   1   6         14.07         64.58        25.20 o
  25   1   6         65.13        127.32        36.71 o
 -34   2   6        234.92        133.75        69.72 o
 -32   2   6         76.73        124.75        49.96 o
 -30   2   6        500.18        545.59        61.22 o
 -28   2   6          1.77        -11.45        47.18 o
 -26   2   6        422.48        439.68        45.66 o
 -24   2   6          1.83         60.04        37.96 o
 -22   2   6         87.80        116.32        36.79 o
 -20   2   6         19.77         43.49        29.24 o
 -18   2   6       3697.95       3909.28        60.77 o
 -16   2   6        108.59        127.91        27.84 o
 -14   2   6       1827.95       1808.10        38.83 o
 -12   2   6         50.42         59.13        24.16 o
 -10   2   6        160.02        193.84        23.55 o
  -8   2   6        189.99        195.35        23.46 o
  -6   2   6       5099.34       6030.93        63.02 o
  -4   2   6          0.07         -0.34        18.08 o
  -2   2   6        612.56        660.03        26.90 o
   0   2   6         10.51          1.75        20.42 o
   2   2   6       1145.75       1225.09        31.46 o
   4   2   6         10.89          8.05        20.80 o
   6   2   6       1993.67       2082.88        42.03 o
   8   2   6          4.25          2.05        21.79 o
  10   2   6        403.38        357.10        32.58 o
  12   2   6        307.22        301.28        25.40 o
  14   2   6       6353.93       6868.13       128.87 o
  16   2   6          2.58         11.38        40.87 o
  18   2   6       4227.59       4411.28       127.86 o
  20   2   6          4.18        -49.80        47.12 o
  22   2   6        277.50        365.94        45.90 o
  24   2   6          1.72         -8.80        42.73 o
 -33   3   6         23.49         22.83        61.54 o
 -31   3   6        259.68        238.74        55.57 o
 -29   3   6          8.69          9.54        47.48 o
 -27   3   6        202.27        135.68        46.43 o
 -25   3   6         11.84         24.61        41.22 o
 -23   3   6        322.59        263.16        37.42 o
 -21   3   6         85.15         52.58        33.48 o
 -19   3   6        252.31        267.65        32.08 o
 -17   3   6        126.54        107.32        31.79 o
 -15   3   6        195.81        201.11        30.88 o
 -13   3   6         78.72         62.08        25.67 o
 -11   3   6         57.36         71.61        24.18 o
  -9   3   6         27.93         16.79        17.88 o
  -7   3   6        243.70        198.73        21.45 o
  -5   3   6       1286.46       1316.45        33.61 o
  -3   3   6        555.18        539.01        27.74 o
  -1   3   6        519.42        480.80        27.90 o
   1   3   6        288.74        291.56        24.67 o
   3   3   6        796.42        791.63        27.37 o
   5   3   6        223.61        234.59        24.10 o
   7   3   6       1904.25       1754.21        41.36 o
   9   3   6        613.56        567.58        28.57 o
  11   3   6          6.92         19.22        41.60 o
  13   3   6        345.22        409.17        46.24 o
  15   3   6       1097.42       1034.32        57.12 o
  17   3   6        720.83        707.74        51.68 o
  19   3   6       1174.18       1195.26        63.22 o
  21   3   6       1248.25       1139.68        63.55 o
  23   3   6         20.83         -7.81        43.88 o
 -32   4   6        657.36        774.45        73.66 o
 -30   4   6         34.98         39.13        49.35 o
 -28   4   6         77.69         91.41        50.35 o
 -26   4   6          0.96          1.13        44.83 o
 -24   4   6         58.82        114.74        44.54 o
 -22   4   6          4.85          1.29        36.11 o
 -20   4   6       1144.68       1101.73        58.44 o
 -18   4   6        111.81        109.48        32.49 o
 -16   4   6       1800.88       2064.93        50.93 o
 -14   4   6          9.58         -0.93        27.75 o
 -12   4   6         48.98         77.49        25.26 o
 -10   4   6         13.24         -4.93        17.17 o
  -8   4   6       1834.56       1980.97        40.80 o
  -6   4   6        127.28        111.05        27.36 o
  -4   4   6       2328.24       2175.08        42.87 o
  -2   4   6         50.93         26.69        23.92 o
   0   4   6        175.35        232.29        24.23 o
   2   4   6          0.65         19.21        22.83 o
   4   4   6         24.83        -16.25        22.02 o
   6   4   6         23.28         21.85        22.54 o
   8   4   6       2157.59       2367.66        45.37 o
  10   4   6         42.11         21.04        20.35 o
  12   4   6        572.48        652.86        47.59 o
  14   4   6          0.07        -12.80        41.21 o
  16   4   6         13.09         14.78        48.72 o
  18   4   6          1.84        -24.23        48.02 o
  20   4   6        806.02        790.07        62.76 o
  22   4   6         18.67         68.17        78.53 o
 -29   5   6         16.34        -36.36        49.67 o
 -27   5   6        291.95        237.07        51.43 o
 -25   5   6         50.45        -28.88        45.92 o
 -23   5   6        142.48        176.20        44.40 o
 -21   5   6         67.23         37.51        35.87 o
 -19   5   6         97.99        112.96        33.82 o
 -17   5   6        206.78        252.33        33.76 o
 -15   5   6        679.04        664.32        35.45 o
 -13   5   6        490.84        442.09        32.16 o
 -11   5   6        155.38        142.96        26.78 o
  -9   5   6        654.45        645.04        30.75 o
  -7   5   6        350.29        341.40        29.42 o
  -5   5   6        948.23        931.96        35.86 o
  -3   5   6        200.86        216.21        26.77 o
  -1   5   6        496.21        522.78        26.70 o
   1   5   6         43.69         49.38        24.33 o
   3   5   6        989.19       1007.85        37.78 o
   5   5   6          1.00         24.79        25.17 o
   7   5   6       1780.11       1753.58        42.61 o
   9   5   6       1797.62       1809.93        44.59 o
  11   5   6        438.83        426.82        26.42 o
  13   5   6         15.12         45.36        46.43 o
  15   5   6        428.29        446.51        52.47 o
  17   5   6        427.45        410.62        60.86 o
  19   5   6        661.22        695.90        75.41 o
  21   5   6        139.95        139.78        64.53 o
 -28   6   6         34.17         11.56        69.91 o
 -26   6   6         17.62         60.82        50.75 o
 -24   6   6         16.25        -22.36        42.64 o
 -22   6   6        852.93        823.02        49.12 o
 -20   6   6        130.74        118.86        38.58 o
 -18   6   6       2745.05       2614.22        65.39 o
 -16   6   6         27.72         55.71        32.53 o
 -14   6   6          9.11         22.37        31.09 o
 -12   6   6         12.84         40.77        30.80 o
 -10   6   6        264.65        309.07        31.71 o
  -8   6   6          9.18         40.95        24.91 o
  -6   6   6       3604.20       3262.71        57.57 o
  -4   6   6        102.90         82.94        28.18 o
  -2   6   6       1939.73       1877.45        48.52 o
   0   6   6        151.47        157.09        32.30 o
   2   6   6       1210.43       1241.64        45.50 o
   4   6   6         14.18         19.87        29.32 o
   6   6   6       5250.69       5288.67        82.05 o
   8   6   6         12.75         -6.42        25.28 o
  10   6   6          3.11         46.83        28.50 o
  12   6   6         15.90         67.29        24.57 o
  14   6   6        999.72       1037.62        46.39 o
  16   6   6          0.05         24.19        58.94 o
  18   6   6        572.73        574.09        69.59 o
  20   6   6          0.03         54.15        64.20 o
 -25   7   6          3.53        -18.54        44.86 o
 -23   7   6        447.28        441.62        46.88 o
 -21   7   6         48.70         90.66        39.11 o
 -19   7   6        143.22        175.61        37.39 o
 -17   7   6          8.75         30.48        35.60 o
 -15   7   6        276.49        276.61        34.00 o
 -13   7   6         51.67        116.37        34.19 o
 -11   7   6        149.09        137.01        32.67 o
  -9   7   6         65.48         57.86        29.25 o
  -7   7   6        113.38        167.64        32.15 o
  -5   7   6        165.03        177.96        34.27 o
  -3   7   6        121.02        101.80        31.21 o
  -1   7   6        440.09        507.53        36.88 o
   1   7   6         90.06        161.13        37.75 o
   3   7   6        443.57        429.91        43.39 o
   5   7   6          0.15        -14.24        29.41 o
   7   7   6          0.07        -24.91        28.42 o
   9   7   6         17.89         52.68        29.13 o
  11   7   6        269.80        226.19        31.41 o
  13   7   6          4.21        -37.60        27.84 o
  15   7   6         67.55        100.25        32.18 o
  17   7   6         14.58          3.19        37.32 o
 -22   8   6         11.34         13.21        43.82 o
 -20   8   6       2226.85       2244.96        72.20 o
 -18   8   6         17.64         60.41        37.43 o
 -16   8   6        142.74        156.37        37.88 o
 -14   8   6         11.56         43.36        54.26 o
 -12   8   6       1345.71       1511.16        53.79 o
 -10   8   6          2.19        -21.40        38.66 o
  -8   8   6        598.36        726.27        46.86 o
  -6   8   6         36.64        -17.33        40.40 o
  -4   8   6       3312.14       3296.69        73.99 o
  -2   8   6          0.44         16.76        38.57 o
   0   8   6       1290.64       1552.24        50.15 o
   2   8   6          5.81         25.35        33.74 o
   4   8   6       1178.67       1364.00        67.09 o
   6   8   6          1.63        -12.30        31.66 o
   8   8   6          0.75        -20.97        39.98 o
  10   8   6         67.15        114.54        43.71 o
  12   8   6       1591.95       1768.83        58.55 o
  14   8   6          1.66          1.82        32.64 o
 -19   9   6         56.59        136.40        56.11 o
 -17   9   6         14.98        -18.49        42.21 o
 -15   9   6          4.00        -29.25        50.69 o
 -13   9   6         59.70         29.80        40.96 o
 -11   9   6         73.39         71.16        44.78 o
  -9   9   6         21.68         71.68        50.00 o
  -7   9   6          1.15          1.03        43.30 o
  -5   9   6         97.37        117.71        45.07 o
  -3   9   6        456.28        359.47        47.58 o
  -1   9   6         74.59         53.49        40.41 o
   1   9   6          0.46        -26.19        47.58 o
   3   9   6         31.97         27.62        37.69 o
   5   9   6         99.18        106.58        37.62 o
   7   9   6          2.94         30.61        45.53 o
   9   9   6        129.94        113.99        37.74 o
 -10  10   6         93.53        168.51        46.66 o
  -8  10   6          0.93         54.49        50.63 o
  -6  10   6        119.50        314.36        52.24 o
  -4  10   6          0.33         -3.47        51.86 o
  -2  10   6          0.76        -13.34        48.27 o
   0  10   6         14.28         34.96        57.00 o
   2  10   6        245.15        322.15        52.64 o
 -29   1   7         96.75         56.38        53.48 o
 -27   1   7          8.97        -51.78        48.80 o
 -25   1   7        135.73        142.76        40.86 o
 -23   1   7          0.75         12.27        37.74 o
 -21   1   7        230.08        182.91        37.18 o
 -19   1   7          2.66         -5.63        33.90 o
 -17   1   7        178.13        134.06        30.47 o
 -15   1   7        127.09        109.18        34.85 o
 -13   1   7        576.36        498.02        34.87 o
 -11   1   7         37.44         31.36        26.85 o
  -9   1   7        464.97        377.09        27.79 o
  -7   1   7        188.16        157.89        25.40 o
  -5   1   7          8.96         30.20        24.56 o
  -3   1   7          3.95        -23.47        27.04 o
  -1   1   7        114.52        105.79        26.25 o
   1   1   7         98.48         44.41        27.25 o
   3   1   7         65.26         93.68        30.05 o
   5   1   7          0.48         -1.00        31.55 o
   7   1   7         29.75         50.44        30.25 o
   9   1   7        166.33        185.89        30.52 o
  11   1   7        187.55        172.40        28.91 o
  13   1   7         20.98        -15.13        28.21 o
  15   1   7         59.78         17.38        26.74 o
  17   1   7         33.48         41.48        26.28 o
  19   1   7        137.11         99.75        32.28 o
 -30   2   7         24.00         44.72        67.84 o
 -28   2   7        370.96        365.29        54.56 o
 -26   2   7          3.48        -17.12        45.48 o
 -24   2   7        149.10        176.52        42.85 o
 -22   2   7         16.35         50.51        39.97 o
 -20   2   7         46.60         56.25        36.25 o
 -18   2   7         16.70          6.88        32.07 o
 -16   2   7        291.91        333.68        34.37 o
 -14   2   7          6.25         21.74        29.62 o
 -12   2   7         27.29         28.50        31.30 o
 -10   2   7          2.27         -4.44        26.65 o
  -8   2   7        416.56        406.33        28.79 o
  -6   2   7         78.54         73.46        27.25 o
  -4   2   7        447.59        591.70        34.19 o
  -2   2   7          2.76        -32.92        25.06 o
   0   2   7        344.44        358.33        28.40 o
   2   2   7         20.01         67.58        28.84 o
   4   2   7         14.88         33.83        28.53 o
   6   2   7          9.08        -10.36        27.51 o
   8   2   7          3.33        -34.27        30.30 o
  10   2   7          1.91         -6.98        27.01 o
  12   2   7        264.17        253.65        37.81 o
  14   2   7         11.96         34.11        27.79 o
  16   2   7         23.60         73.88        25.22 o
  18   2   7          5.27        -32.37        41.05 o
  20   2   7         99.01         68.94        32.72 o
 -29   3   7         42.84         13.20        53.15 o
 -27   3   7          2.05        -73.13        47.75 o
 -25   3   7         70.51         46.68        51.99 o
 -23   3   7         17.56         53.46        42.35 o
 -21   3   7        100.15         -9.72        46.48 o
 -19   3   7        108.88        176.92        42.79 o
 -17   3   7          7.65         -4.64        35.55 o
 -15   3   7         15.65         25.09        30.64 o
 -13   3   7          5.62         40.95        31.46 o
 -11   3   7        166.27        176.00        30.13 o
  -9   3   7          2.11        -22.19        24.85 o
  -7   3   7         78.84        114.08        27.76 o
  -5   3   7         67.78         43.72        30.95 o
  -3   3   7        421.05        413.34        32.81 o
  -1   3   7         34.01         -3.56        28.13 o
   1   3   7        323.45        367.84        31.27 o
   3   3   7          0.05         -2.61        27.07 o
   5   3   7        865.98        815.74        36.98 o
   7   3   7        317.10        254.15        44.84 o
   9   3   7         40.32         51.75        33.35 o
  11   3   7          0.77         23.99        39.10 o
  13   3   7       1022.20        890.17        35.09 o
  15   3   7        272.62        237.86        48.85 o
  17   3   7        128.86         82.81        53.20 o
  19   3   7        465.20        356.78        56.99 o
 -28   4   7         26.53         35.57        59.22 o
 -26   4   7         46.96         -7.66        46.30 o
 -24   4   7         62.78        112.95        48.01 o
 -22   4   7       1093.16       1150.56        56.80 o
 -20   4   7         39.58         36.39        39.78 o
 -18   4   7       2502.41       2283.71        60.50 o
 -16   4   7        252.60        296.30        35.02 o
 -14   4   7       1202.71       1408.88        49.24 o
 -12   4   7         11.01         26.28        31.51 o
 -10   4   7        874.09        971.52        38.40 o
  -8   4   7          0.54          4.99        28.89 o
  -6   4   7        361.32        332.54        34.46 o
  -4   4   7        139.20        142.86        38.28 o
  -2   4   7       1528.57       1558.52        54.95 o
   0   4   7          0.91        -16.48        30.82 o
   2   4   7        387.03        477.91        33.20 o
   4   4   7          2.53          4.87        27.95 o
   6   4   7        797.07        717.06        33.75 o
   8   4   7        167.46        151.51        34.00 o
  10   4   7       3248.29       3041.63        65.44 o
  12   4   7         27.81         52.92        26.61 o
  14   4   7        161.79        230.92        53.71 o
  16   4   7         16.47         70.31        52.69 o
  18   4   7        268.42        284.04        84.66 o
 -25   5   7         46.37         -1.20        61.32 o
 -23   5   7         37.71         65.60        44.02 o
 -21   5   7          5.91         66.08        40.61 o
 -19   5   7         24.71         -6.93        35.93 o
 -17   5   7         92.86        109.29        34.33 o
 -15   5   7        215.51        210.47        38.08 o
 -13   5   7         66.29         71.35        32.90 o
 -11   5   7        334.61        343.94        35.01 o
  -9   5   7          0.86         33.35        36.35 o
  -7   5   7        452.79        403.10        38.41 o
  -5   5   7         78.53         70.88        35.09 o
  -3   5   7        198.49        235.12        33.25 o
  -1   5   7         39.95         -2.66        33.61 o
   1   5   7        680.79        625.04        39.33 o
   3   5   7         22.05         35.67        31.19 o
   5   5   7        400.34        382.13        34.60 o
   7   5   7        585.13        634.74        35.14 o
   9   5   7        429.07        447.94        36.86 o
  11   5   7         39.56         42.11        31.28 o
  13   5   7        185.85        209.44        44.31 o
  15   5   7         57.89         42.62        63.25 o
 -24   6   7         39.39        135.48        52.34 o
 -22   6   7         20.30         62.37        42.83 o
 -20   6   7        408.86        383.86        47.29 o
 -18   6   7          0.35        102.69        44.62 o
 -16   6   7          3.76        -46.47        34.68 o
 -14   6   7         12.48         56.52        37.80 o
 -12   6   7         40.10         32.98        34.67 o
 -10   6   7          7.86        -36.12        38.41 o
  -8   6   7       1044.68        892.60        52.97 o
  -6   6   7         99.33        163.25        42.27 o
  -4   6   7        176.98        156.24        36.05 o
  -2   6   7          2.68         40.48        33.47 o
   0   6   7        414.39        335.16        36.85 o
   2   6   7         11.23        -16.76        31.70 o
   4   6   7          7.79        -18.23        30.67 o
   6   6   7          0.19          6.75        32.67 o
   8   6   7        463.50        440.01        49.36 o
  10   6   7          0.79        -12.44        31.07 o
  12   6   7        183.42        155.43        29.61 o
  14   6   7          7.49        -17.00        29.44 o
 -21   7   7        245.00        316.87        55.75 o
 -19   7   7          1.23        -79.48        41.23 o
 -17   7   7        145.69        123.05        42.26 o
 -15   7   7          0.97         -3.35        44.70 o
 -13   7   7        112.45         99.60        36.83 o
 -11   7   7         10.16         -4.42        41.98 o
  -9   7   7         78.65         15.97        43.90 o
  -7   7   7          4.28         -6.77        41.90 o
  -5   7   7         35.32         53.75        39.14 o
  -3   7   7        423.80        458.61        43.05 o
  -1   7   7         95.96        173.13        36.22 o
   1   7   7          0.22         37.03        35.76 o
   3   7   7          6.26        -63.88        31.94 o
   5   7   7         61.87         96.82        33.73 o
   7   7   7         42.16        -33.07        32.46 o
   9   7   7          2.18         24.56        29.66 o
  11   7   7          8.01         44.40        32.12 o
 -16   8   7          0.08        -18.43        39.88 o
 -14   8   7          9.01         64.48        37.56 o
 -12   8   7          0.33        -53.17        40.61 o
 -10   8   7        113.18        122.72        47.25 o
  -8   8   7         11.02         21.79        43.92 o
  -6   8   7        929.60        855.33        78.02 o
  -4   8   7         58.96         37.25        46.10 o
  -2   8   7        846.27        779.79        50.98 o
   0   8   7         21.53         -2.61        38.95 o
   2   8   7         22.05         54.81        39.71 o
   4   8   7          0.03         68.80        48.12 o
   6   8   7         33.86        102.17        39.75 o
 -24   0   8        241.71        214.89        67.03 o
 -22   0   8         23.26        -40.09        73.18 o
 -20   0   8        208.80        340.22       102.66 o
 -18   0   8         68.40        -57.29        52.01 o
 -16   0   8       3297.43       3195.04        97.54 o
 -14   0   8          0.53         49.75        50.98 o
 -12   0   8       1646.07       1641.90        73.96 o
 -10   0   8         15.59        -32.28        46.54 o
  -8   0   8        226.08        167.22        40.77 o
  -6   0   8        197.62        184.53        47.10 o
  -4   0   8       2607.42       2551.25        94.58 o
  -2   0   8          5.66         67.64        51.88 o
   0   0   8        291.01        362.71        58.12 o
   2   0   8         40.68         93.99        50.55 o
   4   0   8        773.39        854.28        76.94 o
   6   0   8         44.84        -71.61        45.90 o
   8   0   8       1096.72       1165.31        65.87 o
  10   0   8         39.15        115.50        46.55 o
  12   0   8        235.35        228.40        47.65 o
  14   0   8         77.34          4.26        44.05 o
 -25   1   8          2.13        -67.70        52.19 o
 -23   1   8         35.70          6.63        54.85 o
 -21   1   8         75.06         -2.19        42.01 o
 -19   1   8        130.84         20.25        39.85 o
 -17   1   8         59.04         95.47        35.14 o
 -15   1   8        187.68        193.56        36.61 o
 -13   1   8        211.17        204.55        32.83 o
 -11   1   8        128.16        118.48        32.90 o
  -9   1   8         80.75         93.20        34.87 o
  -7   1   8          0.45         -2.18        29.50 o
  -5   1   8         18.99         64.34        35.41 o
  -3   1   8         52.44         28.22        35.52 o
  -1   1   8        156.03        138.53        38.43 o
   1   1   8          6.99        -32.33        41.09 o
   3   1   8         30.76        -16.58        34.10 o
   5   1   8         12.00         -8.78        35.23 o
   7   1   8         65.94         57.55        36.36 o
   9   1   8         78.40          7.05        32.39 o
  11   1   8          0.82          9.48        31.39 o
  13   1   8        113.34         81.73        39.84 o
 -24   2   8         27.56        -51.12        48.51 o
 -22   2   8       1236.11       1259.06        63.54 o
 -20   2   8        135.36         73.06        42.03 o
 -18   2   8       2096.12       1755.09        64.52 o
 -16   2   8        127.97         92.20        39.42 o
 -14   2   8        175.78        307.39        40.79 o
 -12   2   8          4.26         32.74        31.67 o
 -10   2   8         42.34        144.34        36.95 o
  -8   2   8         30.17         36.42        34.37 o
  -6   2   8        512.40        577.93        38.54 o
  -4   2   8          0.40         20.48        36.89 o
  -2   2   8         57.51         86.59        40.14 o
   0   2   8          9.15        -37.05        38.34 o
   2   2   8        572.54        593.76        43.11 o
   4   2   8          0.34          6.50        40.04 o
   6   2   8        492.17        372.54        41.67 o
   8   2   8        226.40        244.18        36.63 o
  10   2   8       3732.72       3681.09        87.52 o
  12   2   8          0.67         -8.84        35.99 o
 -23   3   8         66.46          7.17        44.11 o
 -21   3   8         27.07         32.76        44.07 o
 -19   3   8          8.92        -77.59        43.66 o
 -17   3   8         15.98         13.45        39.39 o
 -15   3   8          1.51        -20.12        37.26 o
 -13   3   8         33.78         15.82        33.65 o
 -11   3   8         36.38         17.65        34.66 o
  -9   3   8        191.22        210.86        43.18 o
  -7   3   8         25.70         15.95        38.05 o
  -5   3   8         67.75         51.20        34.83 o
  -3   3   8         75.52         99.69        34.40 o
  -1   3   8        312.82        322.46        39.35 o
   1   3   8         33.55         55.52        44.70 o
   3   3   8        597.16        417.50        42.43 o
   5   3   8         77.04        103.59        35.63 o
   7   3   8         55.88         42.90        38.83 o
   9   3   8        106.75         73.00        33.98 o
  11   3   8       1101.36        926.05        43.01 o
 -22   4   8         37.52         71.22        50.10 o
 -20   4   8        380.58        409.16        50.46 o
 -18   4   8          1.61         50.08        47.57 o
 -16   4   8         52.65         72.97        42.13 o
 -14   4   8          0.73        -44.62        48.39 o
 -12   4   8        175.35        151.17        39.47 o
 -10   4   8         18.50        -11.76        39.23 o
  -8   4   8        111.17          4.96        41.74 o
  -6   4   8          2.82        -25.58        40.39 o
  -4   4   8         23.78         27.38        48.18 o
  -2   4   8         18.97         21.53        38.38 o
   0   4   8         65.91        118.58        36.59 o
   2   4   8          0.18         -5.91        36.01 o
   4   4   8        328.84        397.53        47.65 o
   6   4   8          6.52        -22.42        36.07 o
   8   4   8         91.14         65.69        36.03 o
  10   4   8          4.78        -34.56        39.83 o
 -19   5   8        134.44         89.11        44.97 o
 -17   5   8         55.93         76.49        43.91 o
 -15   5   8         12.34         -6.01        43.49 o
 -13   5   8        164.96        130.09        51.69 o
 -11   5   8        116.85        134.87        47.23 o
  -9   5   8        219.08        222.45        43.27 o
  -7   5   8          4.67          9.37        47.40 o
  -5   5   8         98.56         92.75        39.84 o
  -3   5   8          0.14          2.54        43.83 o
  -1   5   8        346.10        338.62        40.71 o
   1   5   8         21.96         24.06        43.10 o
   3   5   8        571.92        622.18        44.38 o
   5   5   8        203.05        160.50        37.87 o
   7   5   8         60.95         78.59        36.21 o
 -14   6   8         62.56         11.93        48.42 o
 -12   6   8          3.29        -10.97        48.71 o
 -10   6   8        829.24        827.23        58.08 o
  -8   6   8         71.93         32.98        46.79 o
  -6   6   8       1567.42       1345.93        67.13 o
  -4   6   8        173.35        168.86        42.99 o
  -2   6   8       1449.81       1271.35        67.05 o
   0   6   8          5.96         -0.06        40.82 o
   2   6   8        298.23        345.26        39.21 o
   4   6   8          3.71          1.04        37.43 o
 -15   1   9         22.17         -8.54        38.60 o
 -13   1   9         19.71        -65.89        54.87 o
 -11   1   9         55.91         66.78        38.80 o
  -9   1   9         32.68         85.00        47.59 o
  -7   1   9         16.46         34.88        52.29 o
  -5   1   9         17.49        -65.18        52.41 o
  -3   1   9         30.91        -17.45        55.16 o
  -1   1   9          9.28         -2.84        47.60 o
   1   1   9          6.00        -66.74        45.36 o
 -14   2   9         15.88         80.74        43.10 o
 -12   2   9         26.87        -15.80        43.30 o
 -10   2   9         23.31        161.70        42.17 o
  -8   2   9        246.04        234.81        50.50 o
  -6   2   9         13.60        -42.09        52.79 o
  -4   2   9        395.14        213.54        56.23 o
  -2   2   9         27.63        -45.75        48.80 o
   0   2   9          0.01          9.65        53.66 o
  -9   3   9          2.71         -3.87        44.16 o
  -7   3   9         51.30         73.51        50.68 o
  -5   3   9          3.47        -10.78        66.47 o
  -3   3   9        132.71         26.76        53.39 o
                                                
